# Supplementary material for: Tris(4-methyl­anilinium) penta­chlorido­anti­monate(III) chloride monohydrate
Source: Acta Crystallogr Sect E Struct Rep Online. 2012 Mar 17;68(Pt 4):m438. doi: 10.1107/S1600536812009427 (PMC3343837; doi:10.1107/S1600536812009427)
Supplement: Supplementary file 1 [file e-68-0m438-sup1.cif]

##############################################################################
#                                                                            #
# This CIF contains the data in a paper accepted for publication in          #
# Acta Crystallographica Section E. It conforms to the requirements of       #
# Notes for Authors for Acta Crystallographica Section E, and has been       #
# peer reviewed under the auspices of the IUCr Commission on Journals.       #
#                                                                            #
# Full details of the Crystallographic Information File format               #
# are given in the paper "The Crystallographic Information File (CIF):       #
# a New Standard Archive File for Crystallography" by S. R. Hall, F. H.      #
# Allen and I. D. Brown [Acta Cryst. (1991), A47, 655-685].                  #
#                                                                            #
# The current version of the core CIF dictionary is obtainable from          #
# ftp://ftp.iucr.org/pub/cif_core.dic.                                       #
#                                                                            #
# Software is freely available for graphical display of the structure(s)     #
# in this CIF. For information consult the CIF software page                 #
# http://www.iucr.org/resources/cif/software.                                #
#                                                                            #
# This file may be used for bona fide research purposes within the           #
# scientific community so long as proper attribution is given to the journal # 
# article from which it was obtained.                                        #
#                                                                            #
##############################################################################
data_I
_audit_creation_method     SHELXL-97
_chemical_name_systematic
;
Tris(4-methylanilinium) pentachloridoantimonate(III)
chloride monohydrate
;
_chemical_name_common     ?
_chemical_formula_moiety     '3(C7 H10 N +), Cl5 Sb 2-, Cl -, H2 O'
_chemical_formula_sum     'C21 H32 Cl6 N3 O Sb'
_chemical_formula_iupac     '(C7 H10 N)3 [Sb Cl5] Cl, H2 O'
_chemical_formula_weight     676.95
_chemical_melting_point     ?
_symmetry_cell_setting     triclinic
_symmetry_space_group_name_H-M     'P -1'
_symmetry_space_group_name_Hall     '-P 1'
loop_
    _symmetry_equiv_pos_as_xyz
    'x, y, z'
    '-x, -y, -z'
_cell_length_a     9.4109(19)
_cell_length_b     12.867(3)
_cell_length_c     13.501(3)
_cell_angle_alpha     63.35(3)
_cell_angle_beta     83.08(3)
_cell_angle_gamma     82.51(3)
_cell_volume     1445.1(5)
_cell_formula_units_Z     2
_cell_measurement_reflns_used     6609
_cell_measurement_theta_min     2.2882
_cell_measurement_theta_max     27.4839
_cell_measurement_temperature     293(2)
_exptl_crystal_description     block
_exptl_crystal_colour     brown
_exptl_crystal_size_max     0.31
_exptl_crystal_size_mid     0.25
_exptl_crystal_size_min     0.22
_exptl_crystal_density_diffrn     1.556
_exptl_crystal_density_meas     ?
_exptl_crystal_density_method     'not measured'
_exptl_crystal_F_000     680
_exptl_absorpt_coefficient_mu     1.528
_exptl_absorpt_correction_type     multi-scan
_exptl_absorpt_process_details     '(CrystalClear; Rigaku, 2005)'
_exptl_absorpt_correction_T_min     0.6488
_exptl_absorpt_correction_T_max     0.7298
_exptl_special_details     ?
_diffrn_ambient_temperature     293(2)
_diffrn_radiation_type     MoK\a
_diffrn_radiation_wavelength     0.71073
_diffrn_radiation_source     'fine-focus sealed tube'
_diffrn_radiation_monochromator     graphite
_diffrn_measurement_device_type     'Rigaku SCXmini'
_diffrn_measurement_method     '\w scans'
_diffrn_detector_area_resol_mean     ?
_diffrn_reflns_number     15103
_diffrn_reflns_av_R_equivalents     0.0294
_diffrn_reflns_av_sigmaI/netI     0.0350
_diffrn_reflns_theta_min     3.05
_diffrn_reflns_theta_max     27.48
_diffrn_reflns_theta_full     27.48
_diffrn_measured_fraction_theta_max     0.997
_diffrn_measured_fraction_theta_full     0.997
_diffrn_reflns_limit_h_min     -12
_diffrn_reflns_limit_h_max     12
_diffrn_reflns_limit_k_min     -16
_diffrn_reflns_limit_k_max     16
_diffrn_reflns_limit_l_min     -17
_diffrn_reflns_limit_l_max     17
_diffrn_standards_number     0
_diffrn_standards_interval_count     ?
_diffrn_standards_interval_time     0
_diffrn_standards_decay_%     0
_refine_special_details
;
Refinement of <i>F</i>^2^ against ALL reflections. The weighted <i>R</i>-factor
<i>wR</i> and goodness of fit <i>S</i> are based on <i>F</i>^2^, conventional
<i>R</i>-factors <i>R</i> are based on <i>F</i>, with <i>F</i> set to zero for
negative <i>F</i>^2^. The threshold expression of <i>F</i>^2^ >
\s(<i>F</i>^2^) is used only for calculating <i>R</i>-factors(gt) <i>etc</i>.
and is not relevant to the choice of reflections for refinement.
<i>R</i>-factors based on <i>F</i>^2^ are statistically about twice as large
as those based on <i>F</i>, and <i>R</i>- factors based on ALL data will be
even larger.
;
_reflns_number_total     6609
_reflns_number_gt     6031
_reflns_threshold_expression     I>2sigma(I)
_refine_ls_structure_factor_coef     Fsqd
_refine_ls_matrix_type     full
_refine_ls_R_factor_all     0.0322
_refine_ls_R_factor_gt     0.0275
_refine_ls_wR_factor_gt     0.0680
_refine_ls_wR_factor_ref     0.0748
_refine_ls_goodness_of_fit_ref     1.057
_refine_ls_restrained_S_all     1.056
_refine_ls_number_reflns     6609
_refine_ls_number_parameters     304
_refine_ls_number_restraints     3
_refine_ls_hydrogen_treatment     mixed
_refine_ls_weighting_scheme     calc
_refine_ls_weighting_details
         'calc w=1/[\s^2^(Fo^2^)+(0.0383P)^2^+0.2569P] where P=(Fo^2^+2Fc^2^)/3'
_atom_sites_solution_hydrogens     geom
_atom_sites_solution_primary     direct
_atom_sites_solution_secondary     difmap
_refine_ls_shift/su_max     0.041
_refine_ls_shift/su_mean     0.001
_refine_diff_density_max     0.454
_refine_diff_density_min     -0.626
_refine_ls_extinction_method     'SHELXL97 (Sheldrick, 2008)'
_refine_ls_extinction_coef     0.0277(8)
_refine_ls_extinction_expression
                                  'Fc^*^=kFc[1+0.001xFc^2^\l^3^/sin(2\q)]^-1/4^'
loop_
    _atom_type_symbol
    _atom_type_description
    _atom_type_scat_dispersion_real
    _atom_type_scat_dispersion_imag
    _atom_type_scat_source
    'C' 'C' 0.0033 0.0016
                         'International Tables Vol C Tables 4.2.6.8 and 6.1.1.4'
    'H' 'H' 0.0000 0.0000
                         'International Tables Vol C Tables 4.2.6.8 and 6.1.1.4'
    'Cl' 'Cl' 0.1484 0.1585
                         'International Tables Vol C Tables 4.2.6.8 and 6.1.1.4'
    'N' 'N' 0.0061 0.0033
                         'International Tables Vol C Tables 4.2.6.8 and 6.1.1.4'
    'O' 'O' 0.0106 0.0060
                         'International Tables Vol C Tables 4.2.6.8 and 6.1.1.4'
    'Sb' 'Sb' -0.5866 1.5461
                         'International Tables Vol C Tables 4.2.6.8 and 6.1.1.4'
_computing_data_collection     'CrystalClear (Rigaku, 2005)'
_computing_cell_refinement     'CrystalClear (Rigaku, 2005)'
_computing_data_reduction     'CrystalClear (Rigaku, 2005)'
_computing_structure_solution     'SHELXS97 (Sheldrick, 2008)'
_computing_structure_refinement     'SHELXL97 (Sheldrick, 2008)'
_computing_molecular_graphics     'DIAMOND (Brandenburg & Putz, 2005)'
_computing_publication_material     'SHELXL97 (Sheldrick, 2008)'
loop_
    _atom_site_type_symbol
    _atom_site_label
    _atom_site_fract_x
    _atom_site_fract_y
    _atom_site_fract_z
    _atom_site_U_iso_or_equiv
    _atom_site_adp_type
    _atom_site_calc_flag
    _atom_site_refinement_flags
    _atom_site_occupancy
    _atom_site_symmetry_multiplicity
    _atom_site_disorder_assembly
    _atom_site_disorder_group
    C C1 0.5819(5) -0.1182(3) 0.1786(3) 0.0788(11) Uani d . 1 1 . .
    H H1A 0.6179 -0.1519 0.1289 0.118 Uiso calc R 1 1 . .
    H H1B 0.4873 -0.1416 0.2087 0.118 Uiso calc R 1 1 . .
    H H1C 0.6445 -0.1446 0.2379 0.118 Uiso calc R 1 1 . .
    C C2 0.5756(3) 0.0133(2) 0.1160(2) 0.0491(6) Uani d . 1 1 . .
    C C3 0.4543(4) 0.0833(3) 0.1201(3) 0.0681(9) Uani d . 1 1 . .
    H H3 0.3746 0.0492 0.1655 0.082 Uiso calc R 1 1 . .
    C C4 0.4473(3) 0.2033(3) 0.0584(3) 0.0599(8) Uani d . 1 1 . .
    H H4 0.3635 0.2493 0.0612 0.072 Uiso calc R 1 1 . .
    C C5 0.5651(3) 0.2528(2) -0.00645(19) 0.0379(5) Uani d . 1 1 . .
    C C6 0.6881(3) 0.1871(2) -0.0109(3) 0.0553(7) Uani d . 1 1 . .
    H H6 0.7685 0.2219 -0.0545 0.066 Uiso calc R 1 1 . .
    C C7 0.6920(4) 0.0668(2) 0.0508(3) 0.0614(8) Uani d . 1 1 . .
    H H7 0.7761 0.0214 0.0476 0.074 Uiso calc R 1 1 . .
    C C8 0.7153(4) -0.0700(3) 0.4215(4) 0.0913(13) Uani d . 1 1 . .
    H H8A 0.8016 -0.1084 0.4582 0.137 Uiso calc R 1 1 . .
    H H8B 0.7278 -0.0594 0.3460 0.137 Uiso calc R 1 1 . .
    H H8C 0.6367 -0.1169 0.4594 0.137 Uiso calc R 1 1 . .
    C C9 0.6836(3) 0.0481(3) 0.4229(3) 0.0570(8) Uani d . 1 1 . .
    C C10 0.6689(3) 0.0565(3) 0.5211(3) 0.0636(8) Uani d . 1 1 . .
    H H10 0.6762 -0.0115 0.5872 0.076 Uiso calc R 1 1 . .
    C C11 0.6434(3) 0.1633(2) 0.5252(2) 0.0522(7) Uani d . 1 1 . .
    H H11 0.6358 0.1673 0.5927 0.063 Uiso calc R 1 1 . .
    C C12 0.6420(3) 0.2577(2) 0.3272(2) 0.0486(6) Uani d . 1 1 . .
    H H12 0.6318 0.3255 0.2613 0.058 Uiso calc R 1 1 . .
    C C13 0.6697(3) 0.1498(3) 0.3258(3) 0.0595(8) Uani d . 1 1 . .
    H H13 0.6791 0.1459 0.2582 0.071 Uiso calc R 1 1 . .
    C C14 0.0597(5) -0.1055(3) 0.2261(4) 0.0835(11) Uani d . 1 1 . .
    H H14A -0.0081 -0.1487 0.2850 0.125 Uiso calc R 1 1 . .
    H H14B 0.1549 -0.1419 0.2437 0.125 Uiso calc R 1 1 . .
    H H14C 0.0376 -0.1044 0.1580 0.125 Uiso calc R 1 1 . .
    C C15 0.0512(3) 0.0175(2) 0.2129(3) 0.0520(7) Uani d . 1 1 . .
    C C16 0.0510(3) 0.0397(2) 0.3037(2) 0.0548(7) Uani d . 1 1 . .
    H H16 0.0582 -0.0228 0.3738 0.066 Uiso calc R 1 1 . .
    C C17 0.0403(3) 0.1524(2) 0.2937(2) 0.0504(6) Uani d . 1 1 . .
    H H17 0.0406 0.1655 0.3561 0.060 Uiso calc R 1 1 . .
    C C18 0.0292(2) 0.2445(2) 0.1900(2) 0.0379(5) Uani d . 1 1 . .
    C C19 0.0306(3) 0.2262(2) 0.0970(2) 0.0509(7) Uani d . 1 1 . .
    H H19 0.0239 0.2889 0.0271 0.061 Uiso calc R 1 1 . .
    C C20 0.0423(4) 0.1126(3) 0.1097(3) 0.0597(8) Uani d . 1 1 . .
    H H20 0.0443 0.0997 0.0470 0.072 Uiso calc R 1 1 . .
    C C21 0.6298(2) 0.2630(2) 0.4271(2) 0.0382(5) Uani d . 1 1 . .
    Cl Cl6 0.28747(6) 0.39064(5) 0.30055(5) 0.03994(14) Uani d . 1 1 . .
    Cl Cl3 0.34735(7) 0.63633(5) 0.32019(5) 0.04439(14) Uani d . 1 1 . .
    Cl Cl2 0.02743(7) 0.61394(6) 0.19317(5) 0.04800(15) Uani d . 1 1 . .
    Cl Cl4 0.27679(8) 0.36960(6) 0.56178(5) 0.05163(16) Uani d . 1 1 . .
    Cl Cl5 -0.04581(7) 0.34297(6) 0.43914(6) 0.04692(15) Uani d . 1 1 . .
    N N1 0.5587(2) 0.38021(17) -0.07764(17) 0.0446(5) Uani d . 1 1 . .
    H H1D 0.6201 0.4117 -0.0559 0.067 Uiso calc R 1 1 . .
    H H1E 0.4701 0.4118 -0.0718 0.067 Uiso calc R 1 1 . .
    H H1F 0.5820 0.3938 -0.1480 0.067 Uiso calc R 1 1 . .
    N N2 0.5985(2) 0.37651(19) 0.43079(19) 0.0467(5) Uani d . 1 1 . .
    H H2A 0.6203 0.4335 0.3642 0.070 Uiso calc R 1 1 . .
    H H2B 0.6507 0.3784 0.4806 0.070 Uiso calc R 1 1 . .
    H H2C 0.5056 0.3862 0.4498 0.070 Uiso calc R 1 1 . .
    N N3 0.0109(2) 0.36535(18) 0.17691(19) 0.0454(5) Uani d . 1 1 . .
    H H3A 0.0890 0.4014 0.1407 0.068 Uiso calc R 1 1 . .
    H H3B -0.0019 0.3647 0.2436 0.068 Uiso calc R 1 1 . .
    H H3C -0.0653 0.4029 0.1385 0.068 Uiso calc R 1 1 . .
    Sb Sb1 0.137115(15) 0.499310(12) 0.384947(11) 0.03139(7) Uani d . 1 1 . .
    Cl Cl1 0.74902(6) 0.49450(5) 0.02248(5) 0.04278(14) Uani d . 1 1 . .
    O O1W 0.6775(2) 0.5732(2) 0.23099(19) 0.0591(5) Uani d D 1 1 . .
    H H1WA 0.686(5) 0.620(4) 0.258(4) 0.129(18) Uiso d D 1 1 . .
    H H1WB 0.758(3) 0.562(4) 0.200(4) 0.14(2) Uiso d D 1 1 . .
loop_
    _atom_site_aniso_label
    _atom_site_aniso_U_11
    _atom_site_aniso_U_22
    _atom_site_aniso_U_33
    _atom_site_aniso_U_12
    _atom_site_aniso_U_13
    _atom_site_aniso_U_23
    C1 0.126(3) 0.0427(16) 0.059(2) -0.0255(19) -0.015(2) -0.0082(14)
    C2 0.0684(18) 0.0365(13) 0.0381(14) -0.0169(13) -0.0052(12) -0.0091(11)
    C3 0.0575(19) 0.0624(19) 0.064(2) -0.0254(16) 0.0151(15) -0.0092(15)
    C4 0.0463(15) 0.0519(17) 0.0643(19) -0.0039(13) 0.0102(13) -0.0138(14)
    C5 0.0428(13) 0.0362(12) 0.0348(12) -0.0074(10) -0.0032(10) -0.0146(10)
    C6 0.0432(14) 0.0420(14) 0.0656(19) -0.0089(12) 0.0110(13) -0.0125(13)
    C7 0.0587(18) 0.0377(14) 0.073(2) 0.0026(13) 0.0010(15) -0.0146(14)
    C8 0.063(2) 0.061(2) 0.167(4) -0.0060(18) -0.007(2) -0.066(3)
    C9 0.0355(13) 0.0500(16) 0.092(2) -0.0043(12) -0.0065(14) -0.0361(16)
    C10 0.0588(18) 0.0506(17) 0.068(2) -0.0120(14) -0.0118(15) -0.0110(15)
    C11 0.0547(16) 0.0536(16) 0.0476(16) -0.0097(13) -0.0041(12) -0.0204(13)
    C12 0.0460(14) 0.0525(16) 0.0477(15) -0.0012(12) -0.0047(11) -0.0228(12)
    C13 0.0535(17) 0.072(2) 0.070(2) -0.0007(15) -0.0069(14) -0.0470(17)
    C14 0.094(3) 0.054(2) 0.102(3) 0.0050(19) -0.003(2) -0.038(2)
    C15 0.0428(14) 0.0463(15) 0.0651(18) 0.0038(12) -0.0050(13) -0.0245(13)
    C16 0.0547(16) 0.0446(15) 0.0519(17) -0.0005(13) -0.0095(13) -0.0091(12)
    C17 0.0586(16) 0.0506(15) 0.0418(14) -0.0059(13) -0.0096(12) -0.0184(12)
    C18 0.0321(11) 0.0394(12) 0.0441(13) -0.0036(10) -0.0078(10) -0.0186(10)
    C19 0.0662(18) 0.0444(14) 0.0394(14) -0.0025(13) -0.0103(12) -0.0150(11)
    C20 0.076(2) 0.0608(18) 0.0523(17) 0.0000(16) -0.0066(15) -0.0344(15)
    C21 0.0283(11) 0.0415(13) 0.0487(14) -0.0063(10) -0.0029(10) -0.0225(11)
    Cl6 0.0361(3) 0.0465(3) 0.0429(3) -0.0003(2) 0.0002(2) -0.0262(3)
    Cl3 0.0448(3) 0.0446(3) 0.0474(3) -0.0162(3) 0.0032(3) -0.0218(3)
    Cl2 0.0510(4) 0.0476(3) 0.0368(3) -0.0034(3) -0.0084(3) -0.0099(3)
    Cl4 0.0647(4) 0.0520(4) 0.0348(3) 0.0012(3) -0.0120(3) -0.0156(3)
    Cl5 0.0387(3) 0.0489(3) 0.0551(4) -0.0166(3) 0.0054(3) -0.0233(3)
    N1 0.0557(13) 0.0341(10) 0.0411(12) -0.0069(9) -0.0067(9) -0.0124(9)
    N2 0.0415(11) 0.0518(13) 0.0542(13) -0.0025(10) -0.0072(10) -0.0293(11)
    N3 0.0459(12) 0.0422(11) 0.0508(13) -0.0045(10) -0.0130(10) -0.0202(10)
    Sb1 0.02980(10) 0.03616(10) 0.02999(10) -0.00388(6) 0.00011(6) -0.01637(7)
    Cl1 0.0404(3) 0.0455(3) 0.0445(3) -0.0007(3) -0.0049(2) -0.0220(3)
    O1W 0.0567(13) 0.0671(14) 0.0617(13) -0.0053(11) -0.0021(10) -0.0361(11)
_geom_special_details
;
All e.s.d.'s (except the e.s.d. in the dihedral angle between two l.s. planes)
are estimated using the full covariance matrix. The cell e.s.d.'s are taken
into account individually in the estimation of e.s.d.'s in distances, angles
and torsion angles; correlations between e.s.d.'s in cell parameters are only
used when they are defined by crystal symmetry. An approximate (isotropic)
treatment of cell e.s.d.'s is used for estimating e.s.d.'s involving l.s.
planes.
;
loop_
    _geom_bond_atom_site_label_1
    _geom_bond_atom_site_label_2
    _geom_bond_site_symmetry_2
    _geom_bond_distance
    _geom_bond_publ_flag
    C1 C2 . 1.511(4) ?
    C1 H1A . 0.9600 ?
    C1 H1B . 0.9600 ?
    C1 H1C . 0.9600 ?
    C2 C7 . 1.367(4) ?
    C2 C3 . 1.371(5) ?
    C3 C4 . 1.385(4) ?
    C3 H3 . 0.9300 ?
    C4 C5 . 1.360(4) ?
    C4 H4 . 0.9300 ?
    C5 C6 . 1.353(4) ?
    C5 N1 . 1.480(3) ?
    C6 C7 . 1.388(4) ?
    C6 H6 . 0.9300 ?
    C7 H7 . 0.9300 ?
    C8 C9 . 1.518(4) ?
    C8 H8A . 0.9600 ?
    C8 H8B . 0.9600 ?
    C8 H8C . 0.9600 ?
    C9 C10 . 1.367(5) ?
    C9 C13 . 1.380(5) ?
    C10 C11 . 1.389(4) ?
    C10 H10 . 0.9300 ?
    C11 C21 . 1.375(4) ?
    C11 H11 . 0.9300 ?
    C12 C21 . 1.371(3) ?
    C12 C13 . 1.387(4) ?
    C12 H12 . 0.9300 ?
    C13 H13 . 0.9300 ?
    C14 C15 . 1.504(4) ?
    C14 H14A . 0.9600 ?
    C14 H14B . 0.9600 ?
    C14 H14C . 0.9600 ?
    C15 C16 . 1.377(4) ?
    C15 C20 . 1.385(4) ?
    C16 C17 . 1.386(4) ?
    C16 H16 . 0.9300 ?
    C17 C18 . 1.375(4) ?
    C17 H17 . 0.9300 ?
    C18 C19 . 1.376(3) ?
    C18 N3 . 1.473(3) ?
    C19 C20 . 1.385(4) ?
    C19 H19 . 0.9300 ?
    C20 H20 . 0.9300 ?
    C21 N2 . 1.474(3) ?
    Cl6 Sb1 . 2.4043(9) ?
    Cl3 Sb1 . 2.6262(11) ?
    Cl2 Sb1 . 2.6011(12) ?
    Cl4 Sb1 . 2.6120(13) ?
    Cl5 Sb1 . 2.6124(11) ?
    N1 H1D . 0.8900 ?
    N1 H1E . 0.8900 ?
    N1 H1F . 0.8900 ?
    N2 H2A . 0.8900 ?
    N2 H2B . 0.8900 ?
    N2 H2C . 0.8900 ?
    N3 H3A . 0.8900 ?
    N3 H3B . 0.8900 ?
    N3 H3C . 0.8900 ?
    O1W H1WA . 0.845(10) ?
    O1W H1WB . 0.847(10) ?
loop_
    _geom_angle_atom_site_label_1
    _geom_angle_atom_site_label_2
    _geom_angle_atom_site_label_3
    _geom_angle_site_symmetry_1
    _geom_angle_site_symmetry_3
    _geom_angle
    _geom_angle_publ_flag
    C2 C1 H1A . . 109.5 ?
    C2 C1 H1B . . 109.5 ?
    H1A C1 H1B . . 109.5 ?
    C2 C1 H1C . . 109.5 ?
    H1A C1 H1C . . 109.5 ?
    H1B C1 H1C . . 109.5 ?
    C7 C2 C3 . . 117.4(2) ?
    C7 C2 C1 . . 120.5(3) ?
    C3 C2 C1 . . 122.2(3) ?
    C2 C3 C4 . . 121.8(3) ?
    C2 C3 H3 . . 119.1 ?
    C4 C3 H3 . . 119.1 ?
    C5 C4 C3 . . 118.8(3) ?
    C5 C4 H4 . . 120.6 ?
    C3 C4 H4 . . 120.6 ?
    C6 C5 C4 . . 121.3(2) ?
    C6 C5 N1 . . 118.6(2) ?
    C4 C5 N1 . . 120.1(2) ?
    C5 C6 C7 . . 118.8(3) ?
    C5 C6 H6 . . 120.6 ?
    C7 C6 H6 . . 120.6 ?
    C2 C7 C6 . . 121.9(3) ?
    C2 C7 H7 . . 119.0 ?
    C6 C7 H7 . . 119.0 ?
    C9 C8 H8A . . 109.5 ?
    C9 C8 H8B . . 109.5 ?
    H8A C8 H8B . . 109.5 ?
    C9 C8 H8C . . 109.5 ?
    H8A C8 H8C . . 109.5 ?
    H8B C8 H8C . . 109.5 ?
    C10 C9 C13 . . 118.1(3) ?
    C10 C9 C8 . . 120.5(3) ?
    C13 C9 C8 . . 121.4(3) ?
    C9 C10 C11 . . 122.0(3) ?
    C9 C10 H10 . . 119.0 ?
    C11 C10 H10 . . 119.0 ?
    C21 C11 C10 . . 118.5(3) ?
    C21 C11 H11 . . 120.8 ?
    C10 C11 H11 . . 120.8 ?
    C21 C12 C13 . . 119.1(3) ?
    C21 C12 H12 . . 120.5 ?
    C13 C12 H12 . . 120.5 ?
    C9 C13 C12 . . 121.3(3) ?
    C9 C13 H13 . . 119.4 ?
    C12 C13 H13 . . 119.4 ?
    C15 C14 H14A . . 109.5 ?
    C15 C14 H14B . . 109.5 ?
    H14A C14 H14B . . 109.5 ?
    C15 C14 H14C . . 109.5 ?
    H14A C14 H14C . . 109.5 ?
    H14B C14 H14C . . 109.5 ?
    C16 C15 C20 . . 117.5(3) ?
    C16 C15 C14 . . 121.0(3) ?
    C20 C15 C14 . . 121.5(3) ?
    C15 C16 C17 . . 121.9(3) ?
    C15 C16 H16 . . 119.0 ?
    C17 C16 H16 . . 119.0 ?
    C18 C17 C16 . . 118.8(3) ?
    C18 C17 H17 . . 120.6 ?
    C16 C17 H17 . . 120.6 ?
    C17 C18 C19 . . 121.1(2) ?
    C17 C18 N3 . . 120.3(2) ?
    C19 C18 N3 . . 118.6(2) ?
    C18 C19 C20 . . 118.7(2) ?
    C18 C19 H19 . . 120.7 ?
    C20 C19 H19 . . 120.7 ?
    C15 C20 C19 . . 121.9(3) ?
    C15 C20 H20 . . 119.0 ?
    C19 C20 H20 . . 119.0 ?
    C12 C21 C11 . . 121.0(2) ?
    C12 C21 N2 . . 120.1(2) ?
    C11 C21 N2 . . 118.9(2) ?
    C5 N1 H1D . . 109.5 ?
    C5 N1 H1E . . 109.5 ?
    H1D N1 H1E . . 109.5 ?
    C5 N1 H1F . . 109.5 ?
    H1D N1 H1F . . 109.5 ?
    H1E N1 H1F . . 109.5 ?
    C21 N2 H2A . . 109.5 ?
    C21 N2 H2B . . 109.5 ?
    H2A N2 H2B . . 109.5 ?
    C21 N2 H2C . . 109.5 ?
    H2A N2 H2C . . 109.5 ?
    H2B N2 H2C . . 109.5 ?
    C18 N3 H3A . . 109.5 ?
    C18 N3 H3B . . 109.5 ?
    H3A N3 H3B . . 109.5 ?
    C18 N3 H3C . . 109.5 ?
    H3A N3 H3C . . 109.5 ?
    H3B N3 H3C . . 109.5 ?
    Cl6 Sb1 Cl2 . . 85.80(4) ?
    Cl6 Sb1 Cl4 . . 85.36(3) ?
    Cl2 Sb1 Cl4 . . 171.07(2) ?
    Cl6 Sb1 Cl5 . . 86.20(3) ?
    Cl2 Sb1 Cl5 . . 88.98(4) ?
    Cl4 Sb1 Cl5 . . 91.76(4) ?
    Cl6 Sb1 Cl3 . . 85.26(3) ?
    Cl2 Sb1 Cl3 . . 91.42(4) ?
    Cl4 Sb1 Cl3 . . 86.53(4) ?
    Cl5 Sb1 Cl3 . . 171.40(2) ?
    H1WA O1W H1WB . . 109(2) ?
loop_
    _geom_torsion_atom_site_label_1
    _geom_torsion_atom_site_label_2
    _geom_torsion_atom_site_label_3
    _geom_torsion_atom_site_label_4
    _geom_torsion_site_symmetry_1
    _geom_torsion_site_symmetry_2
    _geom_torsion_site_symmetry_3
    _geom_torsion_site_symmetry_4
    _geom_torsion
    _geom_torsion_publ_flag
    C7 C2 C3 C4 . . . . 1.8(5) ?
    C1 C2 C3 C4 . . . . -176.9(3) ?
    C2 C3 C4 C5 . . . . -1.1(5) ?
    C3 C4 C5 C6 . . . . -0.4(5) ?
    C3 C4 C5 N1 . . . . 176.9(3) ?
    C4 C5 C6 C7 . . . . 1.1(5) ?
    N1 C5 C6 C7 . . . . -176.3(3) ?
    C3 C2 C7 C6 . . . . -1.1(5) ?
    C1 C2 C7 C6 . . . . 177.6(3) ?
    C5 C6 C7 C2 . . . . -0.3(5) ?
    C13 C9 C10 C11 . . . . -1.2(4) ?
    C8 C9 C10 C11 . . . . 178.4(3) ?
    C9 C10 C11 C21 . . . . 1.4(4) ?
    C10 C9 C13 C12 . . . . 0.2(4) ?
    C8 C9 C13 C12 . . . . -179.4(3) ?
    C21 C12 C13 C9 . . . . 0.7(4) ?
    C20 C15 C16 C17 . . . . 0.9(4) ?
    C14 C15 C16 C17 . . . . -178.7(3) ?
    C15 C16 C17 C18 . . . . 0.2(4) ?
    C16 C17 C18 C19 . . . . -1.0(4) ?
    C16 C17 C18 N3 . . . . 177.2(2) ?
    C17 C18 C19 C20 . . . . 0.6(4) ?
    N3 C18 C19 C20 . . . . -177.6(3) ?
    C16 C15 C20 C19 . . . . -1.3(5) ?
    C14 C15 C20 C19 . . . . 178.2(3) ?
    C18 C19 C20 C15 . . . . 0.6(5) ?
    C13 C12 C21 C11 . . . . -0.5(4) ?
    C13 C12 C21 N2 . . . . -179.2(2) ?
    C10 C11 C21 C12 . . . . -0.5(4) ?
    C10 C11 C21 N2 . . . . 178.2(2) ?
loop_
    _geom_hbond_atom_site_label_D
    _geom_hbond_atom_site_label_H
    _geom_hbond_atom_site_label_A
    _geom_hbond_site_symmetry_A
    _geom_hbond_distance_DH
    _geom_hbond_distance_HA
    _geom_hbond_distance_DA
    _geom_hbond_angle_DHA
    N1 H1D Cl1 . 0.89 2.32 3.202(2) 170.3
    N1 H1E Cl1 2_665 0.89 2.43 3.298(3) 166.5
    N1 H1F Cl3 2_665 0.89 2.52 3.381(2) 162.1
    N2 H2A O1W . 0.89 1.97 2.849(4) 170.2
    N2 H2B Cl3 2_666 0.89 2.61 3.389(2) 146.3
    N2 H2C Cl4 . 0.89 2.45 3.307(3) 161.4
    N3 H3A Cl1 2_665 0.89 2.46 3.293(3) 156.1
    N3 H3B Cl5 . 0.89 2.51 3.402(2) 174.3
    N3 H3C Cl1 1_455 0.89 2.32 3.201(3) 173.2
    O1W H1WA Cl4 2_666 0.845(10) 2.56(3) 3.283(2) 143(4)
    O1W H1WB Cl2 1_655 0.85(4) 2.69(3) 3.344(2) 136(4)
_iucr_refine_instructions_details
;
TITL a in P1                     New: P-1
CELL  0.71073    9.4109   12.8670   13.5010    63.350    83.080    82.510
ZERR  2           0.0019    0.0030    0.0030     0.030     0.030     0.030
LATT 1
SFAC C  H  Cl N  O  Sb
UNIT 42 64 12 6 2 2
L.S. 20
ACTA
BOND $H
FMAP 2
PLAN 10
DFIX 0.85 0.01 O1W H1WA
DFIX 0.85 0.01 O1W H1WB
DFIX 1.38 0.02 H1WA H1WB
HTAB
HTAB N1 Cl1
HTAB N1 Cl1_$1
HTAB N1 Cl3_$2
HTAB N2 O1W
HTAB N2 Cl3_$3
HTAB N2 Cl4
HTAB N3 Cl1_$4
HTAB N3 Cl5
HTAB N3 Cl1_$5
HTAB O1W Cl4_$6
HTAB N3 Cl1_$7
EQIV $1 -x+1, -y+1, -z
EQIV $2 -x+1, -y+1, -z
EQIV $3 -x+1, -y+1, -z+1
EQIV $4 -x+1, -y+1, -z
EQIV $5 x-1, y, z
EQIV $6 -x+1, -y+1, -z+1
EQIV $7 x-1, y, z
CONF
WGHT    0.038300    0.256900
EXTI    0.027683
FVAR       0.46584
C1    1    0.581904   -0.118183    0.178573    11.00000    0.12646    0.04266 =
         0.05909   -0.00825   -0.01506   -0.02554
AFIX 137
H1A   2    0.617907   -0.151908    0.128865    11.00000   -1.50000
H1B   2    0.487285   -0.141553    0.208705    11.00000   -1.50000
H1C   2    0.644506   -0.144623    0.237911    11.00000   -1.50000
AFIX   0
C2    1    0.575634    0.013256    0.116009    11.00000    0.06839    0.03647 =
         0.03812   -0.00905   -0.00518   -0.01694
C3    1    0.454325    0.083253    0.120055    11.00000    0.05752    0.06236 =
         0.06404   -0.00916    0.01508   -0.02543
AFIX  43
H3    2    0.374582    0.049188    0.165455    11.00000   -1.20000
AFIX   0
C4    1    0.447308    0.203327    0.058364    11.00000    0.04627    0.05193 =
         0.06428   -0.01385    0.01024   -0.00387
AFIX  43
H4    2    0.363534    0.249344    0.061187    11.00000   -1.20000
AFIX   0
C5    1    0.565131    0.252796   -0.006451    11.00000    0.04275    0.03618 =
         0.03484   -0.01464   -0.00316   -0.00741
C6    1    0.688068    0.187090   -0.010925    11.00000    0.04321    0.04205 =
         0.06559   -0.01246    0.01099   -0.00891
AFIX  43
H6    2    0.768512    0.221897   -0.054546    11.00000   -1.20000
AFIX   0
C7    1    0.691952    0.066823    0.050752    11.00000    0.05868    0.03766 =
         0.07327   -0.01460    0.00097    0.00262
AFIX  43
H7    2    0.776118    0.021351    0.047601    11.00000   -1.20000
AFIX   0
C8    1    0.715336   -0.070017    0.421511    11.00000    0.06310    0.06139 =
         0.16742   -0.06640   -0.00661   -0.00599
AFIX 137
H8A   2    0.801594   -0.108403    0.458244    11.00000   -1.50000
H8B   2    0.727786   -0.059449    0.346038    11.00000   -1.50000
H8C   2    0.636685   -0.116890    0.459387    11.00000   -1.50000
AFIX   0
C9    1    0.683615    0.048102    0.422881    11.00000    0.03551    0.04999 =
         0.09184   -0.03612   -0.00654   -0.00426
C10   1    0.668914    0.056452    0.521110    11.00000    0.05879    0.05064 =
         0.06845   -0.01105   -0.01181   -0.01205
AFIX  43
H10   2    0.676202   -0.011490    0.587232    11.00000   -1.20000
AFIX   0
C11   1    0.643425    0.163320    0.525169    11.00000    0.05470    0.05363 =
         0.04764   -0.02039   -0.00412   -0.00965
AFIX  43
H11   2    0.635775    0.167342    0.592709    11.00000   -1.20000
AFIX   0
C12   1    0.641990    0.257700    0.327200    11.00000    0.04596    0.05249 =
         0.04771   -0.02278   -0.00467   -0.00116
AFIX  43
H12   2    0.631833    0.325531    0.261278    11.00000   -1.20000
AFIX   0
C13   1    0.669721    0.149770    0.325798    11.00000    0.05354    0.07186 =
         0.07011   -0.04697   -0.00687   -0.00074
AFIX  43
H13   2    0.679126    0.145857    0.258159    11.00000   -1.20000
AFIX   0
C14   1    0.059650   -0.105490    0.226073    11.00000    0.09421    0.05441 =
         0.10206   -0.03849   -0.00296    0.00500
AFIX 137
H14A  2   -0.008127   -0.148691    0.284952    11.00000   -1.50000
H14B  2    0.154906   -0.141922    0.243656    11.00000   -1.50000
H14C  2    0.037574   -0.104378    0.157995    11.00000   -1.50000
AFIX   0
C15   1    0.051188    0.017535    0.212937    11.00000    0.04285    0.04628 =
         0.06506   -0.02447   -0.00504    0.00384
C16   1    0.050962    0.039714    0.303716    11.00000    0.05474    0.04461 =
         0.05185   -0.00906   -0.00951   -0.00055
AFIX  43
H16   2    0.058190   -0.022770    0.373786    11.00000   -1.20000
AFIX   0
C17   1    0.040283    0.152397    0.293725    11.00000    0.05857    0.05062 =
         0.04180   -0.01837   -0.00964   -0.00586
AFIX  43
H17   2    0.040633    0.165479    0.356076    11.00000   -1.20000
AFIX   0
C18   1    0.029162    0.244507    0.190044    11.00000    0.03211    0.03943 =
         0.04407   -0.01856   -0.00784   -0.00357
C19   1    0.030646    0.226212    0.097035    11.00000    0.06624    0.04438 =
         0.03938   -0.01504   -0.01030   -0.00251
AFIX  43
H19   2    0.023928    0.288919    0.027054    11.00000   -1.20000
AFIX   0
C20   1    0.042339    0.112605    0.109664    11.00000    0.07563    0.06083 =
         0.05234   -0.03437   -0.00660    0.00004
AFIX  43
H20   2    0.044310    0.099749    0.046981    11.00000   -1.20000
AFIX   0
C21   1    0.629767    0.262994    0.427067    11.00000    0.02834    0.04147 =
         0.04868   -0.02245   -0.00294   -0.00633
CL6   3    0.287474    0.390642    0.300547    11.00000    0.03608    0.04651 =
         0.04287   -0.02621    0.00024   -0.00031
CL3   3    0.347354    0.636325    0.320192    11.00000    0.04484    0.04459 =
         0.04743   -0.02185    0.00325   -0.01616
CL2   3    0.027426    0.613944    0.193175    11.00000    0.05099    0.04762 =
         0.03679   -0.00985   -0.00844   -0.00344
CL4   3    0.276786    0.369603    0.561781    11.00000    0.06466    0.05200 =
         0.03479   -0.01562   -0.01200    0.00119
CL5   3   -0.045806    0.342965    0.439138    11.00000    0.03870    0.04888 =
         0.05506   -0.02325    0.00539   -0.01655
N1    4    0.558687    0.380215   -0.077640    11.00000    0.05573    0.03413 =
         0.04106   -0.01245   -0.00674   -0.00685
AFIX 137
H1D   2    0.620138    0.411660   -0.055943    11.00000   -1.50000
H1E   2    0.470052    0.411841   -0.071787    11.00000   -1.50000
H1F   2    0.581997    0.393774   -0.148004    11.00000   -1.50000
AFIX   0
N2    4    0.598471    0.376506    0.430786    11.00000    0.04150    0.05182 =
         0.05420   -0.02925   -0.00716   -0.00252
AFIX 137
H2A   2    0.620250    0.433523    0.364163    11.00000   -1.50000
H2B   2    0.650700    0.378381    0.480615    11.00000   -1.50000
H2C   2    0.505565    0.386153    0.449824    11.00000   -1.50000
AFIX   0
N3    4    0.010922    0.365349    0.176914    11.00000    0.04588    0.04223 =
         0.05078   -0.02019   -0.01299   -0.00447
AFIX 137
H3A   2    0.088967    0.401383    0.140749    11.00000   -1.50000
H3B   2   -0.001895    0.364742    0.243564    11.00000   -1.50000
H3C   2   -0.065328    0.402948    0.138494    11.00000   -1.50000
AFIX   0
SB1   6    0.137115    0.499310    0.384947    11.00000    0.02980    0.03616 =
         0.02999   -0.01637    0.00011   -0.00388
CL1   3    0.749016    0.494499    0.022478    11.00000    0.04043    0.04546 =
         0.04454   -0.02195   -0.00491   -0.00070
O1W   5    0.677524    0.573163    0.230993    11.00000    0.05674    0.06709 =
         0.06175   -0.03615   -0.00215   -0.00532
H1WA  2    0.686069    0.619778    0.257970    11.00000    0.12938
H1WB  2    0.757717    0.561629    0.200030    11.00000    0.13889
HKLF 4
REM  a in P1                     New: P-1
REM R1 =  0.0275 for   6031 Fo > 4sig(Fo)  and  0.0322 for all   6609 data
REM    304 parameters refined using      3 restraints
END
WGHT      0.0244      0.3603
REM Highest difference peak  0.454,  deepest hole -0.626,  1-sigma level  0.065
Q1    1   0.1857  0.4878  0.4499  11.00000  0.05    0.45
Q2    1   0.0953  0.5302  0.3132  11.00000  0.05    0.37
Q3    1   0.1236  0.4851  0.3261  11.00000  0.05    0.33
Q4    1   0.6237  0.3133  0.4309  11.00000  0.05    0.32
Q5    1   0.0008  0.2196  0.1562  11.00000  0.05    0.30
Q6    1   0.6337 -0.0821  0.3837  11.00000  0.05    0.30
Q7    1   0.2484  0.4771  0.3150  11.00000  0.05    0.30
Q8    1   0.1180  0.5991  0.3837  11.00000  0.05    0.29
Q9    1   0.3173  0.3782  0.3744  11.00000  0.05    0.28
Q10   1   0.6785 -0.1559  0.5280  11.00000  0.05    0.28
;
data_global
_journal_date_recd_electronic     2012-02-27
_journal_date_accepted     2012-03-03
_journal_name_full     'Acta Crystallographica, Section E'
_journal_year     2012
_journal_volume     68
_journal_issue      4
_journal_page_first     m438
_journal_page_last     m438
_journal_paper_category     QM
_journal_paper_doi     10.1107/S1600536812009427
_journal_coeditor_code     YK2046
_publ_contact_author_name     'Qian, xu'
_publ_contact_author_address
;
Ordered Matter Science Research Center,
College of Chemistry and Chemical Engineering,
Southeast University,
Nanjing 211189, People's Republic of China
;
_publ_contact_author_email     'xqchem@yahoo.com.cn'
_publ_contact_author_fax     '862552090626'
_publ_contact_author_phone     '862552090626'
_publ_section_title
;
Tris(4-methylanilinium) pentachloridoantimonate(III) chloride monohydrate
;
loop_
    _publ_author_name
    _publ_author_footnote
    _publ_author_address
    'Xu, Qian' .
;
Ordered Matter Science Research Center,
College of Chemistry and Chemical Engineering,
Southeast University,
Nanjing 211189, People's Republic of China
;
