# Supplementary material for: Tris(4-methyl­anilinium) penta­chlorido­anti­monate(III) chloride monohydrate
Source: Acta Crystallogr Sect E Struct Rep Online. 2012 Mar 17;68(Pt 4):m438. doi: 10.1107/S1600536812009427 (PMC3343837; doi:10.1107/S1600536812009427)
Supplement: Supplementary file 2 [file e-68-0m438-Isup2.hkl]

# 
# h,k,l, Fc-squared, Fo-squared, sigma(Fo-squared) and status flag 
# 
data_I
_shelx_title ' a in P1                     New: P-1' 
_shelx_refln_list_code          4 
_shelx_F_calc_maximum      201.97 
_exptl_crystal_F_000       680.00 
_reflns_d_resolution_high  0.7701 
 
loop_ 
 _symmetry_equiv_pos_as_xyz 
 'x, y, z' 
 '-x, -y, -z' 
 
_cell_length_a     9.4109 
_cell_length_b    12.8670 
_cell_length_c    13.5010 
_cell_angle_alpha  63.350 
_cell_angle_beta   83.080 
_cell_angle_gamma  82.510 
 
_shelx_F_squared_multiplier     1.000 
 
loop_ 
 _refln_index_h 
 _refln_index_k 
 _refln_index_l 
 _refln_F_squared_calc 
 _refln_F_squared_meas 
 _refln_F_squared_sigma 
 _refln_observed_status 
   2   0   0      120.69       97.13      2.63 o 
   3   0   0    17689.18    17659.32    625.07 o 
   4   0   0      225.21      220.42     10.12 o 
   5   0   0     1090.14     1159.92     20.12 o 
   6   0   0      782.25      783.76     16.74 o 
   7   0   0     3156.92     3100.85     66.05 o 
   8   0   0      383.35      358.30     14.06 o 
   9   0   0       30.34       73.79     25.20 o 
  10   0   0     1248.64     1146.07     32.89 o 
  11   0   0      502.15      519.46     43.09 o 
  12   0   0      280.89      304.38     34.39 o 
 -11   1   0      473.24      477.15     40.72 o 
 -10   1   0      204.62      230.77     18.23 o 
  -9   1   0       17.74       22.19      7.93 o 
  -8   1   0     1108.00     1088.14     57.02 o 
  -7   1   0     4071.62     3911.29     75.10 o 
  -6   1   0     2305.63     2259.84     40.42 o 
  -5   1   0     2639.89     2620.21     45.91 o 
  -4   1   0      412.74      372.84      6.43 o 
  -3   1   0      152.19      186.22      6.25 o 
  -2   1   0    10754.55    12178.82    246.33 o 
   2   1   0      123.49      156.31      5.29 o 
   3   1   0     8950.65     9543.55    177.91 o 
   4   1   0     1454.92     1515.07     39.26 o 
   5   1   0       74.29      102.76      7.17 o 
   6   1   0      438.09      461.11     38.46 o 
   7   1   0     1980.83     1915.56     48.01 o 
   8   1   0     4047.61     4055.20    153.49 o 
   9   1   0      159.42      182.01     12.26 o 
  10   1   0      920.06      911.55     60.73 o 
  11   1   0       79.11       72.48     12.26 o 
  12   1   0       96.26      107.02     20.79 o 
 -11   2   0      697.10      695.56     37.68 o 
 -10   2   0       37.41       43.32     10.30 o 
  -9   2   0      407.61      420.09     43.31 o 
  -8   2   0      815.08      765.71     23.25 o 
  -7   2   0     3883.61     3827.97     79.91 o 
  -6   2   0     3498.22     3411.86    122.40 o 
  -5   2   0      287.53      266.29      6.33 o 
  -4   2   0     3632.59     3852.07     49.82 o 
  -3   2   0     1315.77     1401.81     15.94 o 
  -2   2   0     2101.09     2083.89     51.73 o 
  -1   2   0      641.22      618.67     10.49 o 
   0   2   0    14140.38    14834.81    278.43 o 
   1   2   0     7798.13     8381.28    159.22 o 
   2   2   0     7547.35     7768.88     79.61 o 
   3   2   0    33902.85    35869.22    621.28 o 
   4   2   0      298.77      302.59     11.76 o 
   5   2   0     5548.32     6010.43    188.03 o 
   6   2   0     2634.72     2449.18     42.75 o 
   7   2   0     1057.66     1020.52     23.05 o 
   8   2   0     1076.43     1128.67     27.90 o 
   9   2   0      399.98      370.50     14.04 o 
  10   2   0      749.46      767.42     43.29 o 
  11   2   0      315.10      293.40     28.81 o 
  12   2   0       52.03       55.82     12.54 o 
 -11   3   0      377.58      385.03     30.19 o 
 -10   3   0       12.23        8.81      7.33 o 
  -9   3   0      378.28      355.50     18.24 o 
  -8   3   0     1049.52     1049.63     36.90 o 
  -7   3   0     2038.52     1934.55     55.82 o 
  -6   3   0     1452.35     1363.93     60.64 o 
  -5   3   0      516.38      549.87     17.60 o 
  -4   3   0     4133.48     3933.88     46.06 o 
  -3   3   0     4862.71     4916.71    110.73 o 
  -2   3   0      574.21      541.63      5.61 o 
  -1   3   0       17.90       16.98      2.33 o 
   0   3   0      130.41      166.89     12.32 o 
   1   3   0     4607.82     4796.43     62.61 o 
   2   3   0     4018.76     4009.92     73.89 o 
   3   3   0    23489.54    24185.11    545.26 o 
   4   3   0     4192.93     4396.38     66.18 o 
   5   3   0      360.45      418.89     15.21 o 
   6   3   0      369.44      334.64      8.21 o 
   7   3   0      624.23      629.72     15.89 o 
   8   3   0     2340.31     2275.19     48.64 o 
   9   3   0       17.12       40.81     19.45 o 
  10   3   0      890.79      827.35     41.54 o 
  11   3   0      228.08      235.25     17.43 o 
  12   3   0        6.58        6.45     11.66 o 
 -11   4   0      347.92      344.89     26.03 o 
 -10   4   0      474.56      472.56     32.06 o 
  -9   4   0      131.68      135.80     13.44 o 
  -8   4   0     1132.96     1171.80     78.16 o 
  -7   4   0      172.06      161.75     11.42 o 
  -6   4   0        8.34       23.02      8.94 o 
  -5   4   0       22.01       24.75      5.39 o 
  -4   4   0     6803.94     7023.99    162.21 o 
  -3   4   0    14571.17    14894.22    312.66 o 
  -2   4   0      333.41      313.25      9.79 o 
  -1   4   0      372.19      359.17      6.13 o 
   0   4   0      854.91      875.07     39.93 o 
   1   4   0     3335.25     3362.60     42.74 o 
   2   4   0     1464.73     1521.22     26.91 o 
   3   4   0    12960.34    13318.58    162.10 o 
   4   4   0     2240.22     2373.74     33.23 o 
   5   4   0      168.32      157.05      6.36 o 
   6   4   0       15.35       33.83     18.55 o 
   7   4   0     1855.28     1800.20     50.41 o 
   8   4   0     1710.34     1736.80     55.05 o 
   9   4   0       93.46      122.11     11.44 o 
  10   4   0      239.95      227.35     17.01 o 
  11   4   0      432.03      460.21     27.28 o 
 -11   5   0      236.16      242.83     23.34 o 
 -10   5   0      700.94      668.21     32.27 o 
  -9   5   0        7.69       11.63      7.98 o 
  -8   5   0     1172.59     1136.55     43.80 o 
  -7   5   0        1.56        8.90      5.00 o 
  -6   5   0      368.74      386.96     32.57 o 
  -5   5   0      181.82      186.14      9.84 o 
  -4   5   0     4774.05     4899.42    141.01 o 
  -3   5   0    14181.33    15000.29    342.76 o 
  -2   5   0     1031.54     1138.93     16.63 o 
  -1   5   0     2526.91     2550.33     38.72 o 
   0   5   0      135.24      132.91      8.77 o 
   1   5   0     2805.41     2847.99     42.12 o 
   2   5   0      118.96      120.82      4.48 o 
   3   5   0     2692.83     2670.42     33.80 o 
   4   5   0     1244.21     1208.07     38.50 o 
   5   5   0      199.04      211.27     10.17 o 
   6   5   0     1083.33     1167.85     36.60 o 
   7   5   0     1986.42     1979.74     59.75 o 
   8   5   0     1225.13     1248.35     42.52 o 
   9   5   0      247.01      277.11     19.97 o 
  10   5   0      238.97      221.39     15.22 o 
  11   5   0      539.37      571.39     29.52 o 
 -10   6   0     1016.07     1000.25     72.09 o 
  -9   6   0        2.86       26.26      9.42 o 
  -8   6   0     1088.03     1072.98     43.39 o 
  -7   6   0       54.48       59.16      9.13 o 
  -6   6   0      155.21      151.63     14.12 o 
  -5   6   0        9.16       13.47      3.88 o 
  -4   6   0     1105.67     1086.55     33.22 o 
  -3   6   0     6295.41     6318.30    152.89 o 
  -2   6   0       10.05       17.18      3.37 o 
  -1   6   0     3136.35     3284.09     53.63 o 
   0   6   0     3896.89     3782.62     77.16 o 
   1   6   0     3064.62     3207.96     52.13 o 
   2   6   0      921.93     1026.47     17.94 o 
   3   6   0       60.64       59.53      2.79 o 
   4   6   0     1921.74     1872.85     61.42 o 
   5   6   0      915.66      998.63     32.29 o 
   6   6   0      915.75      938.76     44.65 o 
   7   6   0     1373.52     1412.64     48.69 o 
   8   6   0      394.27      375.51     35.66 o 
   9   6   0       14.52       21.19      6.19 o 
  10   6   0      184.60      211.08     18.40 o 
  11   6   0      805.19      749.17     34.63 o 
 -10   7   0      344.50      356.99     27.91 o 
  -9   7   0       26.29       46.78     14.91 o 
  -8   7   0      797.11      797.05     39.56 o 
  -7   7   0     1064.85     1025.76     40.57 o 
  -6   7   0       53.79       65.36      8.28 o 
  -5   7   0      223.08      211.70     14.46 o 
  -4   7   0       11.44       11.79      6.11 o 
  -3   7   0     2116.92     2150.90     61.41 o 
  -2   7   0      789.43      832.43     35.94 o 
  -1   7   0     3468.30     3475.98     61.04 o 
   0   7   0    12658.38    12905.66    277.41 o 
   1   7   0      308.27      315.80      8.38 o 
   2   7   0      143.76      137.24      6.61 o 
   3   7   0      221.48      230.13      6.08 o 
   4   7   0     1378.15     1441.39     63.16 o 
   5   7   0      883.36      882.18     48.62 o 
   6   7   0      930.32      980.44     38.56 o 
   7   7   0     1043.99     1022.03     37.69 o 
   8   7   0      264.47      310.38     23.80 o 
   9   7   0       61.29       79.92     10.07 o 
  10   7   0      486.18      447.46     42.85 o 
  11   7   0      395.71      364.20     27.86 o 
  -9   8   0       25.43       13.41      9.55 o 
  -8   8   0      781.07      810.73     42.93 o 
  -7   8   0      932.56      910.98     38.07 o 
  -6   8   0       28.61       50.97     10.90 o 
  -5   8   0       15.65       19.90      6.19 o 
  -4   8   0        1.43       32.15     16.68 o 
  -3   8   0      253.37      240.01     12.92 o 
  -2   8   0       24.65       28.31      3.77 o 
  -1   8   0     1486.26     1631.73    103.36 o 
   0   8   0    11754.96    12459.06    235.34 o 
   1   8   0      750.02      724.58     17.65 o 
   2   8   0      164.85      154.87      6.18 o 
   3   8   0       57.86       57.10      8.04 o 
   4   8   0     1977.93     1985.06     59.91 o 
   5   8   0       81.65      121.52     43.74 o 
   6   8   0       15.07       16.48      7.19 o 
   7   8   0      894.12      875.69     40.85 o 
   8   8   0      759.71      752.08     36.85 o 
   9   8   0        3.44       19.25     23.71 o 
  10   8   0      308.46      313.49     22.24 o 
  -9   9   0        2.10        7.46     10.09 o 
  -8   9   0      138.69      128.29     34.64 o 
  -7   9   0      852.94      929.69     46.37 o 
  -6   9   0      161.78      167.77     20.05 o 
  -5   9   0      596.23      584.87     61.22 o 
  -4   9   0      505.88      479.16     36.23 o 
  -3   9   0        2.07        4.54      4.49 o 
  -2   9   0     2587.95     2679.27     92.17 o 
  -1   9   0      506.27      534.34     30.75 o 
   0   9   0     5427.39     5620.95    259.82 o 
   1   9   0        3.45       16.07      9.19 o 
   2   9   0      142.58      151.81      9.51 o 
   3   9   0      677.03      654.48     17.13 o 
   4   9   0      344.61      337.43     26.78 o 
   5   9   0      270.05      304.58     19.40 o 
   6   9   0       91.16       93.89     19.04 o 
   7   9   0      887.25      894.76     40.88 o 
   8   9   0     1385.74     1368.31     60.73 o 
   9   9   0        1.91        2.96      9.29 o 
  10   9   0       87.67       88.11     11.37 o 
  -8  10   0      116.17      109.01     13.09 o 
  -7  10   0      856.82      809.03     43.56 o 
  -6  10   0      125.08      122.25     13.39 o 
  -5  10   0      207.51      193.84     14.91 o 
  -4  10   0       93.44      117.66     12.47 o 
  -3  10   0      443.32      429.54     22.38 o 
  -2  10   0      426.87      391.43     20.20 o 
  -1  10   0      609.83      617.97     32.61 o 
   0  10   0      868.32      895.23     33.64 o 
   1  10   0      209.17      227.53     10.53 o 
   2  10   0        0.51       23.07     12.11 o 
   3  10   0     3231.72     3177.60     84.57 o 
   4  10   0      330.56      317.02     16.33 o 
   5  10   0       22.88       34.11      6.80 o 
   6  10   0      269.42      295.17     20.17 o 
   7  10   0      912.18      893.56     46.88 o 
   8  10   0      791.25      806.59     43.95 o 
   9  10   0       15.59       11.01      7.97 o 
  -7  11   0      176.08      155.65     41.24 o 
  -6  11   0       85.95       92.94     14.42 o 
  -5  11   0       42.63       55.85     11.83 o 
  -4  11   0      432.73      406.03     23.96 o 
  -3  11   0      574.94      586.44     26.69 o 
  -2  11   0        6.96        0.32      6.54 o 
  -1  11   0      230.75      218.75      9.21 o 
   0  11   0      394.25      443.04     15.91 o 
   1  11   0     1377.47     1257.11     65.66 o 
   2  11   0      150.71      162.52     18.40 o 
   3  11   0      877.21      928.20     39.53 o 
   4  11   0       31.48       41.76      9.27 o 
   5  11   0      155.29      150.44     10.86 o 
   6  11   0        1.96        8.02      7.34 o 
   7  11   0      616.43      649.03     37.36 o 
   8  11   0      295.76      319.24     28.65 o 
  -6  12   0       17.29       16.10      9.97 o 
  -5  12   0        1.71        6.94      8.18 o 
  -4  12   0      415.22      393.50     26.72 o 
  -3  12   0      584.75      590.90     32.36 o 
  -2  12   0        4.11        5.76      6.62 o 
  -1  12   0      145.81      178.77     26.85 o 
   0  12   0      347.80      337.77     22.22 o 
   1  12   0      515.92      522.42     22.14 o 
   2  12   0       39.70       34.08     11.02 o 
   3  12   0      422.72      466.09     22.54 o 
   4  12   0      170.34      176.59     15.43 o 
   5  12   0       96.67      104.06     13.50 o 
   6  12   0       18.10       21.58      8.23 o 
   7  12   0      227.88      255.37     29.07 o 
   8  12   0      180.00      169.40     20.34 o 
  -5  13   0        1.97       13.31     10.18 o 
  -4  13   0      379.32      337.70     20.79 o 
  -3  13   0      327.96      315.26     44.12 o 
  -2  13   0       11.85       12.70      8.04 o 
  -1  13   0      156.01      156.76     11.07 o 
   0  13   0      328.75      307.40     19.57 o 
   1  13   0      184.33      248.30     41.09 o 
   2  13   0       44.07       42.91     14.68 o 
   3  13   0      254.05      228.73     18.01 o 
   4  13   0      249.08      218.75     19.26 o 
   5  13   0      273.67      300.16     24.04 o 
   6  13   0       21.18       36.93     11.66 o 
  -3  14   0      293.45      262.95     20.67 o 
  -2  14   0       42.66       75.01     18.74 o 
  -1  14   0      128.05      118.44     23.87 o 
   0  14   0      265.47      234.53     26.86 o 
   1  14   0       14.40       51.75     14.29 o 
   2  14   0      130.56      123.83     15.36 o 
   3  14   0       53.58       58.12     11.17 o 
   4  14   0      562.44      556.70     41.57 o 
   5  14   0      171.39      157.53     29.06 o 
  -3 -14   1      206.59      205.07     16.63 o 
  -2 -14   1       24.99       67.29     16.18 o 
  -1 -14   1        7.97       14.65     12.17 o 
   0 -14   1      200.70      165.45     17.76 o 
   1 -14   1      164.24      161.08     17.20 o 
   2 -14   1       48.62       39.09     17.31 o 
  -6 -13   1      329.48      319.36     58.15 o 
  -5 -13   1       90.79      133.61     51.04 o 
  -4 -13   1      125.73      114.75     14.25 o 
  -3 -13   1       35.17       35.79      8.01 o 
  -2 -13   1       95.71      118.26     13.17 o 
  -1 -13   1       58.69       76.57     16.46 o 
   0 -13   1      475.95      423.96     20.34 o 
   1 -13   1      145.94      154.29     32.10 o 
   2 -13   1      282.82      265.81     17.91 o 
   3 -13   1        3.11       28.30     15.85 o 
   4 -13   1      294.25      258.51     22.80 o 
  -7 -12   1      250.01      266.21     21.81 o 
  -6 -12   1      907.41      898.90     48.02 o 
  -5 -12   1       34.31       38.95     11.32 o 
  -4 -12   1       33.71       41.69     15.99 o 
  -3 -12   1      140.90      151.10     14.85 o 
  -2 -12   1      215.43      203.69     16.37 o 
  -1 -12   1       98.46      101.07     10.33 o 
   0 -12   1      229.00      243.36     11.93 o 
   1 -12   1      126.26      117.74     12.36 o 
   2 -12   1      175.70      149.79     14.39 o 
   3 -12   1       51.86       72.76     12.12 o 
   4 -12   1      749.09      644.57     33.90 o 
   5 -12   1      365.52      359.49     26.31 o 
  -8 -11   1       48.14       59.89     11.32 o 
  -7 -11   1      900.96      955.40     50.20 o 
  -6 -11   1      719.43      778.91     57.81 o 
  -5 -11   1       12.99        5.97      7.48 o 
  -4 -11   1       62.57       61.61      9.89 o 
  -3 -11   1      919.79      881.80     37.83 o 
  -2 -11   1      777.93      772.50     25.82 o 
  -1 -11   1       12.34       21.06      5.25 o 
   0 -11   1       26.81       40.62      5.19 o 
   1 -11   1       48.01       52.31      6.04 o 
   2 -11   1      171.37      167.19     12.31 o 
   3 -11   1      213.49      206.04     14.54 o 
   4 -11   1      970.46      956.41     45.83 o 
   5 -11   1      486.47      493.86     24.87 o 
   6 -11   1       26.73       28.44     13.87 o 
   7 -11   1       81.19       90.46     14.78 o 
  -9 -10   1       47.41       62.48     11.19 o 
  -8 -10   1       73.09       88.39     14.50 o 
  -7 -10   1      897.67      980.32     49.93 o 
  -6 -10   1      349.48      362.73     21.36 o 
  -5 -10   1      134.06      137.06     12.25 o 
  -4 -10   1      367.62      374.24     19.64 o 
  -3 -10   1     2962.11     2878.67    105.13 o 
  -2 -10   1      652.48      623.89     31.31 o 
  -1 -10   1       20.72       27.45      5.10 o 
   0 -10   1      121.56      131.49      7.38 o 
   1 -10   1      257.75      251.13     10.97 o 
   2 -10   1       38.77       36.09      8.02 o 
   3 -10   1      350.76      336.76     24.03 o 
   4 -10   1      948.23      951.40     42.22 o 
   5 -10   1      856.45      832.37     38.10 o 
   6 -10   1        2.05       -7.77      8.02 o 
   7 -10   1      227.11      245.14     22.17 o 
  -9  -9   1      246.23      256.70     22.80 o 
  -8  -9   1        7.76       25.03      9.76 o 
  -7  -9   1      154.35      164.63     14.33 o 
  -6  -9   1      217.64      235.54     17.43 o 
  -5  -9   1      185.37      190.44     15.13 o 
  -4  -9   1     2104.34     2140.86     90.03 o 
  -3  -9   1     1407.99     1377.54     40.11 o 
  -2  -9   1      298.90      276.26     10.60 o 
  -1  -9   1       30.65       34.22      4.25 o 
   0  -9   1     1005.13     1027.45     60.77 o 
   1  -9   1     1899.33     1903.38     69.06 o 
   2  -9   1      389.98      377.11     12.60 o 
   3  -9   1       50.74       58.00     18.51 o 
   4  -9   1      291.53      303.81     18.86 o 
   5  -9   1      673.54      669.58     32.80 o 
   6  -9   1       50.39       51.34     11.04 o 
   7  -9   1      425.82      460.39     26.03 o 
   8  -9   1      310.83      316.27     24.40 o 
 -10  -8   1      439.76      440.02     27.98 o 
  -9  -8   1      429.80      459.18     26.88 o 
  -8  -8   1       15.54       26.93      7.74 o 
  -7  -8   1        4.52       -0.20      5.55 o 
  -6  -8   1      529.07      548.29     26.38 o 
  -5  -8   1       60.74       71.06      8.44 o 
  -4  -8   1     2595.52     2507.67     79.06 o 
  -3  -8   1     3699.61     3768.05     74.14 o 
  -2  -8   1     1317.39     1310.88     34.82 o 
  -1  -8   1       81.12       85.47      5.96 o 
   0  -8   1      370.64      377.19     15.57 o 
   1  -8   1     2299.92     2318.32    108.26 o 
   2  -8   1      944.84      933.11     33.26 o 
   3  -8   1       28.70       39.83      7.42 o 
   4  -8   1      198.94      184.68     12.29 o 
   5  -8   1      150.92      186.57     17.44 o 
   6  -8   1       96.48      103.68     14.59 o 
   7  -8   1     1128.56     1231.92     73.52 o 
   8  -8   1      789.91      866.28     45.04 o 
   9  -8   1      185.71      213.34     21.04 o 
 -10  -7   1      882.36      974.47     51.12 o 
  -9  -7   1      393.32      405.68     26.14 o 
  -8  -7   1        0.20       -2.22      6.06 o 
  -7  -7   1       21.52       23.22     10.53 o 
  -6  -7   1     1412.99     1467.94     92.45 o 
  -5  -7   1      355.12      383.56     42.58 o 
  -4  -7   1     1433.65     1461.22     26.71 o 
  -3  -7   1     1623.11     1593.68     35.82 o 
  -2  -7   1       55.88       56.26      3.77 o 
  -1  -7   1        0.06       10.05      6.66 o 
   0  -7   1     3016.40     3129.63     59.22 o 
   1  -7   1     6100.58     6142.16    112.26 o 
   2  -7   1      770.58      765.26     18.16 o 
   3  -7   1       47.96       46.94      3.28 o 
   4  -7   1     1138.84     1111.64     37.22 o 
   5  -7   1      893.40      973.55     38.85 o 
   6  -7   1       63.25       55.35      8.14 o 
   7  -7   1      437.55      437.47     23.24 o 
   8  -7   1      117.24      116.75     12.24 o 
   9  -7   1      119.00      121.12     27.07 o 
  10  -7   1        0.33        1.42      7.93 o 
 -11  -6   1      222.81      260.28     23.07 o 
 -10  -6   1      779.58      770.34     34.71 o 
  -9  -6   1       17.41       45.52     26.11 o 
  -8  -6   1       33.37       31.85      8.31 o 
  -7  -6   1      486.97      476.90     21.31 o 
  -6  -6   1     4222.60     4343.37    128.23 o 
  -5  -6   1     1344.28     1388.38     44.86 o 
  -4  -6   1     1495.58     1480.02     24.89 o 
  -3  -6   1      353.17      365.50     10.12 o 
  -2  -6   1       55.38       46.73      9.99 o 
  -1  -6   1       17.36       26.74      6.15 o 
   0  -6   1     2881.25     2800.55     48.63 o 
   1  -6   1     5999.38     5830.33    122.20 o 
   2  -6   1     2210.05     2194.07     38.05 o 
   3  -6   1      169.93      181.89      8.16 o 
   4  -6   1     2109.06     2151.73     59.90 o 
   5  -6   1     1151.66     1169.51     41.20 o 
   6  -6   1        0.21        0.71      7.40 o 
   7  -6   1       18.80       23.98     16.41 o 
   8  -6   1      320.53      340.24     22.34 o 
   9  -6   1      295.36      304.82     23.02 o 
  10  -6   1      121.11      139.45     27.85 o 
 -11  -5   1      174.60      162.29     18.13 o 
 -10  -5   1      494.99      513.80     28.99 o 
  -9  -5   1       10.71        3.09      9.84 o 
  -8  -5   1      165.87      175.17     28.47 o 
  -7  -5   1     1409.61     1390.07     93.05 o 
  -6  -5   1     6013.75     6436.86    219.21 o 
  -5  -5   1     1982.70     2000.98     42.85 o 
  -4  -5   1      813.46      820.08     21.94 o 
  -3  -5   1      858.03      806.02     35.75 o 
  -2  -5   1       60.75       59.50      3.00 o 
  -1  -5   1      323.05      326.57      8.66 o 
   0  -5   1     3608.63     3739.99     57.58 o 
   1  -5   1     1385.15     1392.29     24.59 o 
   2  -5   1     5393.78     5523.97     99.28 o 
   3  -5   1      788.71      915.04     28.69 o 
   4  -5   1     6620.19     6653.73    163.86 o 
   5  -5   1     1513.94     1582.38     48.38 o 
   6  -5   1       58.25       54.55      6.63 o 
   7  -5   1        0.66       -1.75      6.36 o 
   8  -5   1      149.52      165.96     15.22 o 
   9  -5   1      285.35      292.08     26.11 o 
  10  -5   1       51.81       57.43     10.11 o 
 -11  -4   1       52.14       69.21     17.54 o 
 -10  -4   1       93.56       92.06     11.75 o 
  -9  -4   1        2.95        1.94      4.36 o 
  -8  -4   1      129.99      153.54     16.17 o 
  -7  -4   1     2644.35     2780.47    222.51 o 
  -6  -4   1     4782.53     4954.59     85.30 o 
  -5  -4   1      439.99      405.64     12.93 o 
  -4  -4   1      454.90      458.32     10.30 o 
  -3  -4   1     5926.17     5994.37    112.03 o 
  -2  -4   1     1851.07     1931.06     26.59 o 
  -1  -4   1     1414.95     1489.36     32.08 o 
   0  -4   1      500.63      564.92     15.48 o 
   1  -4   1     1543.89     1608.02     34.18 o 
   2  -4   1     4740.54     5035.50     68.75 o 
   3  -4   1     2505.98     2503.51     52.64 o 
   4  -4   1    10014.33    10006.28    132.70 o 
   5  -4   1     1790.59     1674.42     54.93 o 
   6  -4   1       18.35       14.31      3.80 o 
   7  -4   1       25.08       38.66      6.41 o 
   8  -4   1      638.74      645.10     27.34 o 
   9  -4   1      278.18      294.42     18.03 o 
  10  -4   1       26.07       25.67      9.62 o 
  11  -4   1      141.68      133.92     16.65 o 
 -11  -3   1       55.12       57.12     12.93 o 
 -10  -3   1      121.35      127.56     12.80 o 
  -9  -3   1       49.06       89.07     10.27 o 
  -8  -3   1       62.36       71.21      5.88 o 
  -7  -3   1     2532.08     2633.41     57.33 o 
  -6  -3   1     1726.89     1776.57     33.21 o 
  -5  -3   1      368.55      351.87      7.22 o 
  -4  -3   1      550.20      533.81      9.23 o 
  -3  -3   1    21501.34    22949.63    491.02 o 
  -2  -3   1     3105.84     3220.11     38.69 o 
  -1  -3   1     1299.44     1371.50     17.70 o 
   0  -3   1     3247.40     3544.17     42.46 o 
   1  -3   1      888.53      851.41     30.07 o 
   2  -3   1     5417.92     5685.57    105.32 o 
   3  -3   1     2281.55     2373.18     30.99 o 
   4  -3   1     9911.80    10037.95    134.42 o 
   5  -3   1     2758.36     2634.27     38.81 o 
   6  -3   1       24.91       28.78      2.26 o 
   7  -3   1      721.80      662.74     17.12 o 
   8  -3   1      316.64      292.42     17.24 o 
   9  -3   1      180.22      190.80     13.61 o 
  10  -3   1      277.51      287.38     21.07 o 
  11  -3   1      240.53      256.00     20.89 o 
 -11  -2   1      179.05      173.95     14.79 o 
 -10  -2   1       15.55       30.72      9.49 o 
  -9  -2   1      741.36      746.27     22.99 o 
  -8  -2   1       12.30       21.92      6.48 o 
  -7  -2   1     3220.30     3388.50     97.76 o 
  -6  -2   1       86.92       81.78      6.21 o 
  -5  -2   1      236.54      259.98      8.45 o 
  -4  -2   1     3014.52     3106.23     48.78 o 
  -3  -2   1    18302.92    19929.04    261.14 o 
  -2  -2   1     7321.78     7356.07     77.31 o 
  -1  -2   1      563.37      579.20     14.27 o 
   0  -2   1       30.74       32.28      3.74 o 
   1  -2   1     3913.43     3977.99     91.84 o 
   2  -2   1     5951.21     6217.92     68.15 o 
   3  -2   1      341.90      377.28      5.85 o 
   4  -2   1     2251.25     2140.76     29.45 o 
   5  -2   1     5205.98     5571.99     85.56 o 
   6  -2   1      144.66      156.00      5.29 o 
   7  -2   1     2212.46     2140.35     41.46 o 
   8  -2   1      400.32      361.29     11.11 o 
   9  -2   1      236.44      239.62     15.74 o 
  10  -2   1      238.75      197.33     14.39 o 
  11  -2   1      216.19      222.50     18.64 o 
 -12  -1   1      235.09      203.69     28.06 o 
 -11  -1   1      348.02      329.25     32.56 o 
 -10  -1   1      530.13      488.34     21.53 o 
  -9  -1   1     2039.87     1972.90     92.53 o 
  -8  -1   1        9.19       14.94     10.16 o 
  -7  -1   1     1293.99     1234.83     33.85 o 
  -6  -1   1      408.47      404.59     14.33 o 
  -5  -1   1     1609.06     1652.20     36.86 o 
  -4  -1   1     2058.13     1941.88     57.76 o 
  -3  -1   1     9665.06    10063.00    145.62 o 
  -2  -1   1     1019.66     1133.43     16.82 o 
  -1  -1   1       20.89       23.33      0.81 o 
   1  -1   1    16503.06    17246.30    127.60 o 
   2  -1   1     1589.95     1618.12     35.16 o 
   3  -1   1     1053.41     1109.29     23.46 o 
   4  -1   1     2758.86     2767.86     38.63 o 
   5  -1   1     6632.13     6473.53     98.95 o 
   6  -1   1       41.67       50.67      3.52 o 
   7  -1   1     2094.26     2002.99     40.45 o 
   8  -1   1      356.67      350.07     10.70 o 
   9  -1   1      239.55      228.26     22.45 o 
  10  -1   1       95.08      107.13     12.27 o 
  11  -1   1      184.67      210.75     15.13 o 
 -12   0   1      149.72      193.53     27.30 o 
 -11   0   1      422.81      432.13     39.88 o 
 -10   0   1      669.57      609.58     20.97 o 
  -9   0   1     1909.52     1903.55     47.01 o 
  -8   0   1       26.15       33.70      4.68 o 
  -7   0   1        6.20       10.46      2.98 o 
  -6   0   1     2496.76     2511.25     54.90 o 
  -5   0   1      986.90     1004.75     34.51 o 
  -4   0   1    11574.55    12241.03    179.03 o 
  -3   0   1     3591.56     3471.53     99.04 o 
  -2   0   1    28545.16    28897.28    288.74 o 
   2   0   1     1556.05     1557.21     49.83 o 
   3   0   1     5517.95     5978.49     90.29 o 
   4   0   1     4284.76     4254.20     57.80 o 
   5   0   1     2184.24     2052.94     33.33 o 
   6   0   1      373.97      373.49      9.73 o 
   7   0   1     1159.91     1099.59     23.75 o 
   8   0   1     2042.68     1941.26     64.73 o 
   9   0   1      309.57      293.68     11.26 o 
  10   0   1       16.68       23.14      6.91 o 
  11   0   1      117.49      153.11     21.31 o 
  12   0   1      255.64      236.30     23.49 o 
 -11   1   1      395.10      381.23     29.15 o 
 -10   1   1      538.18      517.85     24.01 o 
  -9   1   1       53.41       56.22      5.26 o 
  -8   1   1       86.25       93.60      8.50 o 
  -7   1   1     1766.48     1659.23     54.32 o 
  -6   1   1     9258.79     9282.66    160.15 o 
  -5   1   1      339.83      343.46      8.94 o 
  -4   1   1     2437.49     2480.99     35.97 o 
  -3   1   1      195.54      207.83      4.09 o 
  -2   1   1      685.84      609.56      8.00 o 
  -1   1   1     2859.41     2866.24     31.19 o 
   2   1   1      617.18      644.44      9.07 o 
   3   1   1    11885.68    12780.39    200.40 o 
   4   1   1    11098.94    11147.05    150.78 o 
   5   1   1     3789.75     3751.05     89.09 o 
   6   1   1     3169.67     3198.27     68.27 o 
   7   1   1      234.44      255.18     10.99 o 
   8   1   1     1514.90     1445.74     58.63 o 
   9   1   1      114.24      109.47      8.23 o 
  10   1   1        0.03        6.84      5.02 o 
  11   1   1       96.51       96.55     18.03 o 
  12   1   1      152.56      156.91     23.89 o 
 -11   2   1      329.66      306.18     20.06 o 
 -10   2   1      314.53      359.74     22.07 o 
  -9   2   1        0.69        0.58      4.18 o 
  -8   2   1       83.62       75.39      8.23 o 
  -7   2   1     1454.21     1336.80     27.13 o 
  -6   2   1     9015.98     9188.62    153.70 o 
  -5   2   1       26.90       21.81      2.50 o 
  -4   2   1     2120.92     1990.78     43.30 o 
  -3   2   1     1810.80     1787.58     32.67 o 
  -2   2   1      414.05      400.02      3.20 o 
  -1   2   1      516.17      513.34      7.84 o 
   0   2   1     7350.69     7101.63    125.27 o 
   1   2   1    10691.77    10363.13    257.02 o 
   2   2   1     5019.79     5192.90     50.93 o 
   3   2   1        2.86        7.73      1.20 o 
   4   2   1     6324.79     6244.76    118.70 o 
   5   2   1     2114.79     2104.92     33.03 o 
   6   2   1       20.33       26.77      3.06 o 
   7   2   1      289.93      275.63     12.68 o 
   8   2   1      607.75      589.19     18.20 o 
   9   2   1     1860.58     1785.79     43.86 o 
  10   2   1      131.31      109.11      8.78 o 
  11   2   1      302.80      265.09     16.67 o 
  12   2   1      113.34      139.81     22.60 o 
 -11   3   1      230.69      237.53     19.67 o 
 -10   3   1      215.39      189.97     25.73 o 
  -9   3   1        0.97       16.35     10.07 o 
  -8   3   1        0.98        2.99      6.96 o 
  -7   3   1     1143.28     1052.60     20.88 o 
  -6   3   1     6157.27     5894.56    150.47 o 
  -5   3   1      635.00      681.20     11.60 o 
  -4   3   1     3929.12     3929.92     72.20 o 
  -3   3   1     3371.62     3346.72     82.46 o 
  -2   3   1      859.61      882.03     17.01 o 
  -1   3   1       13.76       17.39      3.05 o 
   0   3   1      214.24      211.92      7.37 o 
   1   3   1     6061.18     5788.52    177.18 o 
   2   3   1    16841.18    16292.70    741.03 o 
   3   3   1     2218.33     2107.92     38.46 o 
   4   3   1    11269.86    11248.73    259.80 o 
   5   3   1       27.99       22.42      3.96 o 
   6   3   1       63.00       68.25      3.26 o 
   7   3   1        6.19       10.67      2.40 o 
   8   3   1     3448.50     3395.61     71.80 o 
   9   3   1     1676.69     1690.31     57.11 o 
  10   3   1       33.23       31.56      5.70 o 
  11   3   1       35.17       52.30      9.43 o 
  12   3   1      186.64      208.15     28.65 o 
 -11   4   1      150.87      175.94     18.20 o 
 -10   4   1      367.49      376.03     24.74 o 
  -9   4   1       15.40       10.51      6.57 o 
  -8   4   1        0.26        6.10     13.69 o 
  -7   4   1      484.65      524.28     21.20 o 
  -6   4   1     3213.88     3178.44     84.82 o 
  -5   4   1      622.86      570.84     17.14 o 
  -4   4   1     2665.15     2675.31     75.77 o 
  -3   4   1     6644.98     6521.16    133.17 o 
  -2   4   1      415.91      436.40     29.22 o 
  -1   4   1     1369.13     1434.69     27.88 o 
   0   4   1        4.45        6.01      3.17 o 
   1   4   1     5259.42     5551.65     94.36 o 
   2   4   1    17192.10    17684.09    439.98 o 
   3   4   1      802.98      794.16     38.12 o 
   4   4   1     6401.78     6448.03    133.80 o 
   5   4   1      656.03      679.63     10.59 o 
   6   4   1      335.05      349.14     19.88 o 
   7   4   1      344.62      345.25     15.60 o 
   8   4   1     1076.79     1111.74     39.35 o 
   9   4   1      741.46      746.84     31.19 o 
  10   4   1      105.34      107.54     13.88 o 
  11   4   1      369.39      352.50     22.72 o 
  12   4   1      743.31      725.62     42.42 o 
 -11   5   1       53.50       68.98     13.50 o 
 -10   5   1      230.76      231.22     17.61 o 
  -9   5   1       65.90       89.98     23.26 o 
  -8   5   1       17.07       31.85     12.67 o 
  -7   5   1     1690.65     1712.51     59.25 o 
  -6   5   1     1398.25     1441.60     45.21 o 
  -5   5   1      711.44      713.83     23.30 o 
  -4   5   1      100.82       83.87      7.84 o 
  -3   5   1     8270.46     8125.63    176.02 o 
  -2   5   1      784.71      884.59     24.79 o 
  -1   5   1     2000.28     2045.51     27.15 o 
   0   5   1       34.57       26.54      6.89 o 
   1   5   1     4482.88     4553.63     62.31 o 
   2   5   1     7498.30     7495.05     93.17 o 
   3   5   1      145.64      148.02     10.53 o 
   4   5   1     5377.45     5712.25    127.31 o 
   5   5   1     2433.82     2305.13     57.07 o 
   6   5   1       39.37       43.26      7.42 o 
   7   5   1      605.46      598.92     24.00 o 
   8   5   1       68.73       76.76      6.85 o 
   9   5   1      307.77      314.82     18.27 o 
  10   5   1      137.86      125.63     11.62 o 
  11   5   1      915.25      869.88     39.68 o 
 -10   6   1      267.11      318.40     24.00 o 
  -9   6   1      453.55      472.68     51.86 o 
  -8   6   1       31.72       55.92      8.49 o 
  -7   6   1     1130.95     1130.78     41.69 o 
  -6   6   1      386.63      366.07     16.85 o 
  -5   6   1     1404.53     1357.64     53.46 o 
  -4   6   1      213.25      216.62     23.58 o 
  -3   6   1     4134.22     4293.15    105.86 o 
  -2   6   1        9.18       20.96      4.79 o 
  -1   6   1     1035.03     1099.04     17.86 o 
   0   6   1     3833.24     4079.92    161.80 o 
   1   6   1     5217.03     5696.10    122.52 o 
   2   6   1     5057.61     5317.36     76.84 o 
   3   6   1        8.90       18.86      2.94 o 
   4   6   1     2419.82     2397.59    149.85 o 
   5   6   1     6309.87     6375.69    161.54 o 
   6   6   1        3.87       -4.32      4.32 o 
   7   6   1      717.21      721.59     38.13 o 
   8   6   1      119.98      114.83      8.38 o 
   9   6   1      174.66      171.10     22.98 o 
  10   6   1       35.77       51.71     10.35 o 
  11   6   1      852.45      858.18     41.70 o 
 -10   7   1      114.50      138.35     17.51 o 
  -9   7   1      578.92      542.53     28.96 o 
  -8   7   1      121.94      112.27     13.47 o 
  -7   7   1      958.35      955.68     36.29 o 
  -6   7   1      591.06      603.50     24.90 o 
  -5   7   1      399.23      411.62     18.53 o 
  -4   7   1      639.27      642.03     21.64 o 
  -3   7   1     2430.82     2451.19     67.80 o 
  -2   7   1     1573.97     1582.77     24.14 o 
  -1   7   1      357.94      401.15      9.60 o 
   0   7   1      976.37      931.16     21.96 o 
   1   7   1     2482.35     2514.26     68.84 o 
   2   7   1      325.05      327.08      8.53 o 
   3   7   1       39.04       41.76      3.50 o 
   4   7   1     3641.04     3740.45    131.58 o 
   5   7   1     7087.40     7031.18    189.94 o 
   6   7   1        1.74        5.34     10.88 o 
   7   7   1      443.00      478.91     21.09 o 
   8   7   1       44.46       49.95      8.79 o 
   9   7   1      163.75      170.08     12.84 o 
  10   7   1       86.04      107.92     27.34 o 
  11   7   1      237.80      225.14     18.50 o 
  -9   8   1      334.79      351.14     26.44 o 
  -8   8   1        2.76       -3.43      6.95 o 
  -7   8   1      310.62      319.07     22.04 o 
  -6   8   1     1100.26     1099.17     42.16 o 
  -5   8   1        0.49        3.17      4.49 o 
  -4   8   1     2724.20     2688.49     78.33 o 
  -3   8   1      192.35      209.86     16.53 o 
  -2   8   1     3054.77     3114.26     51.55 o 
  -1   8   1     1775.12     1685.22     50.41 o 
   0   8   1     1661.68     1574.43     77.08 o 
   1   8   1     1685.98     1750.55     59.12 o 
   2   8   1      228.39      220.77      6.89 o 
   3   8   1      249.30      251.90      7.17 o 
   4   8   1     1622.15     1667.55     86.61 o 
   5   8   1     5604.35     5438.96    155.58 o 
   6   8   1       36.86       35.79      7.56 o 
   7   8   1      184.25      230.06     16.40 o 
   8   8   1      388.49      389.18     20.96 o 
   9   8   1      169.30      177.76     16.47 o 
  10   8   1       42.15       36.48     10.76 o 
  11   8   1       24.84       20.79      9.08 o 
  -9   9   1       76.13       67.00     14.18 o 
  -8   9   1       28.47       38.41      9.49 o 
  -7   9   1      417.40      416.52     26.38 o 
  -6   9   1     1576.90     1559.32     62.29 o 
  -5   9   1      220.32      205.86     15.84 o 
  -4   9   1      666.07      674.06     27.14 o 
  -3   9   1      800.77      818.01     31.97 o 
  -2   9   1     1910.70     1822.02     53.82 o 
  -1   9   1     1349.64     1378.56     29.94 o 
   0   9   1      748.24      722.13     32.16 o 
   1   9   1      363.90      388.21     21.07 o 
   2   9   1       36.56       51.66      4.59 o 
   3   9   1      127.17      127.51      5.53 o 
   4   9   1     3937.04     3744.71    140.39 o 
   5   9   1      299.65      330.99     18.37 o 
   6   9   1      180.95      173.37     12.12 o 
   7   9   1      235.33      252.77     14.97 o 
   8   9   1     1186.22     1214.32     83.26 o 
   9   9   1      436.97      465.45     30.40 o 
  10   9   1       21.25       17.61      7.99 o 
  -8  10   1       94.07       94.21     14.85 o 
  -7  10   1      122.86      120.19     13.31 o 
  -6  10   1     1171.67     1213.96     55.44 o 
  -5  10   1       30.39       33.77      8.10 o 
  -4  10   1     1177.94     1190.81     45.38 o 
  -3  10   1      544.59      596.03     27.50 o 
  -2  10   1      316.09      321.53     16.23 o 
  -1  10   1      212.95      234.53      8.81 o 
   0  10   1       21.16       33.68     10.74 o 
   1  10   1     3688.33     3573.04     77.63 o 
   2  10   1     1392.36     1346.44     31.31 o 
   3  10   1      706.01      634.35     16.97 o 
   4  10   1      213.01      215.62     12.41 o 
   5  10   1        8.03       11.52      7.37 o 
   6  10   1      168.64      169.87     26.53 o 
   7  10   1      445.33      473.03     25.50 o 
   8  10   1     1433.66     1478.70     64.16 o 
   9  10   1      206.45      226.47     21.38 o 
  10  10   1        4.94        3.57     14.52 o 
  -7  11   1      134.28      147.61     18.01 o 
  -6  11   1      577.47      606.18     29.35 o 
  -5  11   1       30.60       68.20     19.75 o 
  -4  11   1      518.70      562.24     27.46 o 
  -3  11   1      511.51      485.22     25.43 o 
  -2  11   1        8.10       43.10      8.10 o 
  -1  11   1        0.31        2.43      2.96 o 
   0  11   1      217.74      190.52     12.76 o 
   1  11   1     2208.83     2160.45     52.49 o 
   2  11   1     2525.75     2407.46     56.56 o 
   3  11   1       79.08       97.43      9.80 o 
   4  11   1      300.07      299.31     18.14 o 
   5  11   1        0.64       10.17      5.39 o 
   6  11   1       40.50       41.46      9.50 o 
   7  11   1      167.28      201.76     19.81 o 
   8  11   1      521.13      555.91     35.71 o 
   9  11   1      396.52      392.04     29.78 o 
  -6  12   1      341.16      356.79     47.66 o 
  -5  12   1      219.70      217.51     20.05 o 
  -4  12   1      111.52      112.60     12.23 o 
  -3  12   1      572.05      562.44     27.22 o 
  -2  12   1       21.55       34.88      8.58 o 
  -1  12   1      199.30      203.08     12.74 o 
   0  12   1       28.46       20.11      9.37 o 
   1  12   1     1529.69     1473.67     50.42 o 
   2  12   1     2192.73     2111.27     53.89 o 
   3  12   1      126.64      130.01     12.83 o 
   4  12   1      595.23      564.09     28.24 o 
   5  12   1        1.85       22.86     17.99 o 
   6  12   1       12.19        7.94      6.68 o 
   7  12   1        8.34       16.00     15.65 o 
   8  12   1      261.80      268.64     21.26 o 
  -5  13   1      204.08      187.84     32.78 o 
  -4  13   1        7.53       17.73      9.58 o 
  -3  13   1      463.49      488.15     29.66 o 
  -2  13   1        4.95       -0.20     13.59 o 
  -1  13   1      146.88      157.52     14.19 o 
   0  13   1       22.32        8.59      8.85 o 
   1  13   1      780.87      768.24     24.29 o 
   2  13   1      710.49      580.25    102.96 o 
   3  13   1       68.19       82.68     11.46 o 
   4  13   1      604.23      635.38     55.33 o 
   5  13   1      366.06      372.74     26.04 o 
   6  13   1       28.63       24.58      8.78 o 
   7  13   1        8.05       14.37     15.16 o 
  -3  14   1      225.07      236.10     21.80 o 
  -2  14   1       21.25       22.21     21.41 o 
  -1  14   1       28.15       42.93     15.65 o 
   0  14   1       93.95       94.95     10.20 o 
   1  14   1      158.88      148.58     16.33 o 
   2  14   1      160.83      148.15     31.02 o 
   3  14   1       39.21       35.62      6.92 o 
   4  14   1      527.63      531.66     32.63 o 
   5  14   1      662.32      708.49     59.50 o 
   6  14   1       11.50       24.68      9.30 o 
  -1  15   1       63.29       74.26     19.91 o 
   0  15   1       43.01       67.11     12.68 o 
   1  15   1       48.35       56.88     16.55 o 
   2  15   1        3.96        5.81     10.97 o 
   3  15   1        0.24       -7.47      8.16 o 
  -5 -13   2       30.33       21.72     10.95 o 
  -4 -13   2       86.09       78.71     12.06 o 
  -3 -13   2        1.20        7.01      7.75 o 
  -2 -13   2      271.02      229.38     17.00 o 
  -1 -13   2      125.31       99.61     18.72 o 
   0 -13   2      261.06      238.23     16.56 o 
   1 -13   2      564.44      560.33     31.97 o 
   2 -13   2       60.34       45.73      9.08 o 
   3 -13   2      151.22      165.95     20.04 o 
  -6 -12   2      597.96      628.61     40.44 o 
  -5 -12   2      243.30      277.29     34.80 o 
  -4 -12   2       59.45       85.21     12.56 o 
  -3 -12   2       31.07       40.64      9.61 o 
  -2 -12   2      203.99      189.89     14.21 o 
  -1 -12   2      334.77      343.48     25.67 o 
   0 -12   2      315.17      281.25     24.84 o 
   1 -12   2      649.36      637.00     32.54 o 
   2 -12   2      150.57      158.10     13.06 o 
   3 -12   2       14.73       23.56      8.97 o 
   4 -12   2        7.24       13.94      8.63 o 
   5 -12   2       87.90       76.98     14.22 o 
  -7 -11   2      315.09      288.04     45.36 o 
  -6 -11   2     1092.72     1086.30     83.90 o 
  -5 -11   2      177.08      199.71     19.86 o 
  -4 -11   2      141.20      150.42     17.25 o 
  -3 -11   2        2.18        6.79      6.35 o 
  -2 -11   2      653.79      625.39     26.14 o 
  -1 -11   2      382.64      417.83     21.30 o 
   0 -11   2       46.36       46.11      7.55 o 
   1 -11   2      523.30      522.04     25.52 o 
   2 -11   2      266.68      257.89     18.16 o 
   3 -11   2        1.99        6.07      8.99 o 
   4 -11   2       82.10       98.40     29.21 o 
   5 -11   2      115.63      144.17     16.51 o 
   6 -11   2      303.02      306.70     22.01 o 
  -8 -10   2       49.39       65.26     12.08 o 
  -7 -10   2      215.59      215.64     18.32 o 
  -6 -10   2      630.91      622.22     50.88 o 
  -5 -10   2      561.07      537.74     30.53 o 
  -4 -10   2       46.89       47.05      9.68 o 
  -3 -10   2      292.95      263.48     18.18 o 
  -2 -10   2      451.22      482.79     17.42 o 
  -1 -10   2      524.16      484.64     18.17 o 
   0 -10   2        2.17        2.35      4.54 o 
   1 -10   2      817.85      746.18     28.33 o 
   2 -10   2      597.24      572.10     24.71 o 
   3 -10   2       32.37       36.42     20.88 o 
   4 -10   2      154.61      163.97     15.06 o 
   5 -10   2      120.57      123.77     34.89 o 
   6 -10   2      538.67      556.99     29.98 o 
   7 -10   2       78.84       61.31     10.90 o 
  -9  -9   2      303.37      277.56     23.49 o 
  -8  -9   2      237.05      221.56     18.36 o 
  -7  -9   2       21.64       32.23      8.43 o 
  -6  -9   2       39.16       53.38     10.28 o 
  -5  -9   2        8.11       18.41     11.68 o 
  -4  -9   2       15.90        9.58      6.82 o 
  -3  -9   2     1767.27     1774.00     58.24 o 
  -2  -9   2     3372.07     3462.98     92.99 o 
  -1  -9   2     1166.27     1195.44     61.31 o 
   0  -9   2       18.72       15.08      3.80 o 
   1  -9   2       60.08       67.74      8.76 o 
   2  -9   2     1370.37     1363.89     55.25 o 
   3  -9   2       71.90       72.72      8.40 o 
   4  -9   2      265.60      268.65     18.07 o 
   5  -9   2       75.09       95.35     12.07 o 
   6  -9   2      302.39      321.74     20.41 o 
   7  -9   2       16.04       19.55      6.69 o 
   8  -9   2      222.00      230.58     18.86 o 
 -10  -8   2      317.53      284.06     25.25 o 
  -9  -8   2      682.00      680.24     35.18 o 
  -8  -8   2       14.71       33.34      8.24 o 
  -7  -8   2       94.17      125.76     11.56 o 
  -6  -8   2        3.14        5.67      5.14 o 
  -5  -8   2      983.92     1049.10     46.47 o 
  -4  -8   2      209.53      202.31     10.93 o 
  -3  -8   2     2698.24     2637.42     70.78 o 
  -2  -8   2     2525.81     2533.54     56.30 o 
  -1  -8   2      372.98      359.87     12.03 o 
   0  -8   2      487.85      492.22     14.24 o 
   1  -8   2      323.54      312.25     13.62 o 
   2  -8   2      977.34      972.79     23.73 o 
   3  -8   2      411.57      417.41     25.48 o 
   4  -8   2      559.88      582.71     27.03 o 
   5  -8   2      656.72      625.45     30.36 o 
   6  -8   2     1638.98     1659.79     66.58 o 
   7  -8   2       72.06       68.83     12.19 o 
   8  -8   2      141.47      148.05     31.43 o 
   9  -8   2      165.37      204.91     21.32 o 
 -10  -7   2      568.35      577.79     44.86 o 
  -9  -7   2     1204.75     1245.39     58.04 o 
  -8  -7   2       28.60       32.16     15.69 o 
  -7  -7   2       58.88       57.05      8.71 o 
  -6  -7   2       15.16       13.97      4.58 o 
  -5  -7   2     1449.36     1442.62     47.48 o 
  -4  -7   2       10.89       19.20      3.33 o 
  -3  -7   2      245.33      256.77      9.74 o 
  -2  -7   2     3829.88     3859.18     76.18 o 
  -1  -7   2      404.04      403.39     11.35 o 
   0  -7   2      839.63      863.58     24.61 o 
   1  -7   2     3073.28     2984.43     73.94 o 
   2  -7   2     1000.02     1040.79     24.18 o 
   3  -7   2      314.71      290.45     10.57 o 
   4  -7   2      406.28      404.91     23.49 o 
   5  -7   2     3046.90     3068.02    107.73 o 
   6  -7   2      262.99      311.09     24.45 o 
   7  -7   2        0.07       16.46      8.05 o 
   8  -7   2        3.84       12.93      6.41 o 
   9  -7   2      412.29      423.83     28.83 o 
 -10  -6   2      616.51      634.18     35.85 o 
  -9  -6   2     1485.09     1479.80    148.87 o 
  -8  -6   2       28.15       34.86      7.38 o 
  -7  -6   2      230.31      225.46     15.75 o 
  -6  -6   2      554.05      570.82     44.40 o 
  -5  -6   2     1106.22     1067.92     21.87 o 
  -4  -6   2      915.48      935.54     18.90 o 
  -3  -6   2      435.12      431.50     21.69 o 
  -2  -6   2     3685.33     3691.47    102.00 o 
  -1  -6   2     1939.45     1932.72     36.91 o 
   0  -6   2     1711.95     1719.46     32.53 o 
   1  -6   2     2368.02     2391.63     55.95 o 
   2  -6   2      123.21      132.41      8.13 o 
   3  -6   2     1477.68     1516.90     34.33 o 
   4  -6   2      296.51      322.52     16.66 o 
   5  -6   2     1709.14     1658.11     53.95 o 
   6  -6   2      367.91      368.82     18.69 o 
   7  -6   2       72.33       74.24     10.88 o 
   8  -6   2      392.99      369.09     19.14 o 
   9  -6   2      988.69     1004.32     51.20 o 
  10  -6   2       42.01       54.29     10.46 o 
 -11  -5   2       63.42       70.39     10.44 o 
 -10  -5   2      751.45      725.30     37.80 o 
  -9  -5   2      674.30      667.55     58.40 o 
  -8  -5   2       20.74        9.19      6.85 o 
  -7  -5   2       66.82       66.49     13.69 o 
  -6  -5   2     2609.60     2636.46     77.83 o 
  -5  -5   2      856.22      821.17     28.54 o 
  -4  -5   2      154.95      139.28     12.73 o 
  -3  -5   2       24.83       33.67      2.38 o 
  -2  -5   2     7553.35     7754.65    124.38 o 
  -1  -5   2     2930.45     2909.36     48.90 o 
   0  -5   2     1049.23      985.68     20.34 o 
   1  -5   2     5854.91     5981.24    122.13 o 
   2  -5   2       35.13       33.27      2.97 o 
   3  -5   2     1549.72     1660.59     60.95 o 
   4  -5   2       41.06       42.03      3.50 o 
   5  -5   2     1646.94     1599.50     46.04 o 
   6  -5   2      598.20      598.50     23.87 o 
   7  -5   2       16.20       27.23      7.97 o 
   8  -5   2      927.28      866.09     39.78 o 
   9  -5   2      689.55      714.69     39.77 o 
  10  -5   2      175.86      175.31     18.90 o 
 -11  -4   2       30.51       17.23      7.48 o 
 -10  -4   2      317.93      343.13     22.04 o 
  -9  -4   2      176.00      180.26     22.75 o 
  -8  -4   2      245.82      263.64     18.19 o 
  -7  -4   2     1027.72     1059.12     39.49 o 
  -6  -4   2     3437.84     3573.95     77.57 o 
  -5  -4   2      176.65      201.23      6.23 o 
  -4  -4   2      725.39      777.86     15.24 o 
  -3  -4   2        5.13       12.46      2.34 o 
  -2  -4   2     9648.75    10004.25    238.73 o 
  -1  -4   2     6297.76     6631.93    112.26 o 
   0  -4   2     4984.92     5467.03     81.06 o 
   1  -4   2     2916.05     2719.67     51.30 o 
   2  -4   2     1486.85     1608.10     26.34 o 
   3  -4   2     1318.10     1274.27     21.37 o 
   4  -4   2       57.79       77.45      8.14 o 
   5  -4   2      718.62      741.09     15.13 o 
   6  -4   2     1185.96     1181.54     40.05 o 
   7  -4   2        0.16        0.81     12.72 o 
   8  -4   2     1281.80     1319.40     52.02 o 
   9  -4   2      926.76      920.75     39.19 o 
  10  -4   2      175.85      201.71     18.46 o 
  11  -4   2        2.49       -6.31     15.07 o 
 -11  -3   2       23.45       32.72     18.41 o 
 -10  -3   2      268.01      271.00     16.34 o 
  -9  -3   2      468.18      455.74     20.57 o 
  -8  -3   2      605.50      580.88     19.76 o 
  -7  -3   2      542.38      556.21     18.09 o 
  -6  -3   2     2159.80     2285.86     44.31 o 
  -5  -3   2      939.61      929.73     17.26 o 
  -4  -3   2      363.59      361.62      7.63 o 
  -3  -3   2      591.31      591.44     10.02 o 
  -2  -3   2     3571.94     3606.51     48.59 o 
  -1  -3   2     3295.86     3329.27     45.04 o 
   0  -3   2     1510.11     1484.24     21.14 o 
   1  -3   2    11277.61    12130.02    203.71 o 
   2  -3   2     4936.53     5090.41    110.85 o 
   3  -3   2     1058.27     1072.14     17.46 o 
   4  -3   2       90.13      106.94      6.82 o 
   5  -3   2      456.03      472.14     10.19 o 
   6  -3   2     1709.52     1500.87     86.27 o 
   7  -3   2        6.31       10.58      3.94 o 
   8  -3   2     1354.88     1310.48     45.92 o 
   9  -3   2      627.03      617.38     30.07 o 
  10  -3   2       96.57       89.35      9.47 o 
  11  -3   2        4.85        5.39     11.24 o 
 -11  -2   2       44.21       38.71      8.85 o 
 -10  -2   2      310.16      317.44     19.40 o 
  -9  -2   2      970.84      973.85     28.73 o 
  -8  -2   2      590.18      590.89     24.37 o 
  -7  -2   2      686.94      690.76     17.27 o 
  -6  -2   2     1184.82     1255.26     25.81 o 
  -5  -2   2      762.92      729.17     14.82 o 
  -4  -2   2     1780.18     1863.45     28.37 o 
  -3  -2   2     4201.51     4356.39     59.01 o 
  -2  -2   2     6775.87     6993.84     85.71 o 
  -1  -2   2     4809.97     4688.88     70.70 o 
   0  -2   2     1503.41     1554.54     35.25 o 
   1  -2   2     8061.64     8678.35    129.27 o 
   2  -2   2     5500.47     5868.87    127.96 o 
   3  -2   2     1325.07     1453.31     21.54 o 
   4  -2   2        5.26       13.96      1.99 o 
   5  -2   2      535.88      524.08     10.51 o 
   6  -2   2     2902.00     2724.85     61.35 o 
   7  -2   2        1.71        2.96      4.08 o 
   8  -2   2     1359.38     1264.86     45.36 o 
   9  -2   2      425.88      431.25     20.05 o 
  10  -2   2       86.92      104.94     11.50 o 
  11  -2   2       21.47       23.33      8.96 o 
 -11  -1   2       91.28      116.33     19.83 o 
 -10  -1   2      701.49      670.78     28.24 o 
  -9  -1   2     1603.44     1613.08     68.41 o 
  -8  -1   2      139.72      139.87      8.95 o 
  -7  -1   2       13.18       26.41      8.68 o 
  -6  -1   2      384.37      354.03     18.25 o 
  -5  -1   2     5316.50     5711.06    166.51 o 
  -4  -1   2       30.01       39.21      3.18 o 
  -3  -1   2     3784.31     4063.41     82.62 o 
  -2  -1   2      731.07      658.34     10.33 o 
  -1  -1   2     4802.87     4917.83    138.26 o 
   0  -1   2      455.60      463.75      7.87 o 
   1  -1   2    16218.59    16892.43    443.84 o 
   2  -1   2     7603.80     7572.31    265.91 o 
   3  -1   2      424.88      392.27      6.40 o 
   4  -1   2        0.51        5.70      1.58 o 
   5  -1   2     2133.99     2109.47     43.57 o 
   6  -1   2     9140.59     9507.97    166.96 o 
   7  -1   2       90.46      112.45      9.99 o 
   8  -1   2      531.07      550.58     15.25 o 
   9  -1   2       53.15       64.36      6.41 o 
  10  -1   2        9.18       12.53     12.74 o 
  11  -1   2      100.38       95.83     15.68 o 
 -11   0   2        2.88        2.44     10.09 o 
 -10   0   2      488.07      465.07     35.31 o 
  -9   0   2      515.96      563.79     19.07 o 
  -8   0   2        1.04       22.87      5.33 o 
  -7   0   2     1308.71     1316.95     29.72 o 
  -6   0   2     1124.16     1204.58     25.41 o 
  -5   0   2     7191.68     7285.58    119.54 o 
  -4   0   2     1232.46     1172.89     31.72 o 
  -3   0   2     1692.30     1616.06     31.42 o 
  -2   0   2    14129.90    14680.92    174.11 o 
  -1   0   2    11710.12    11977.48    209.93 o 
   0   0   2      853.66      904.61     46.54 o 
   1   0   2      306.23      260.48      3.48 o 
   2   0   2      235.78      193.71     15.72 o 
   3   0   2     2056.35     2051.59     25.92 o 
   4   0   2     1241.41     1231.31     18.89 o 
   5   0   2     9881.41    10089.30    158.84 o 
   6   0   2     8520.18     8593.40    151.13 o 
   7   0   2      352.01      356.11     10.48 o 
   8   0   2      137.16      133.20      8.36 o 
   9   0   2      403.37      387.35     16.27 o 
  10   0   2       17.74       19.90      4.73 o 
  11   0   2      122.01      125.16     20.29 o 
  12   0   2      124.24      130.65     17.39 o 
 -11   1   2       30.53       67.24     16.64 o 
 -10   1   2      701.76      692.77     32.83 o 
  -9   1   2     1163.57     1075.18     40.18 o 
  -8   1   2      239.51      214.77      9.20 o 
  -7   1   2      265.59      254.78      9.94 o 
  -6   1   2      934.05      947.74     20.59 o 
  -5   1   2     7118.19     7686.48    124.76 o 
  -4   1   2     1239.67     1218.29     34.72 o 
  -3   1   2     1941.63     2062.16     27.17 o 
  -2   1   2     6498.99     6269.42    104.28 o 
  -1   1   2      501.31      557.43     15.78 o 
   0   1   2       28.70       30.43      0.62 o 
   1   1   2    11140.02     9958.27    155.58 o 
   2   1   2     9601.20     9648.89    216.68 o 
   3   1   2     4160.17     4525.91     68.45 o 
   4   1   2       33.33       71.77     20.84 o 
   5   1   2     6672.96     6689.04    128.53 o 
   6   1   2     8575.02     7997.28    652.84 o 
   7   1   2      307.26      310.12     15.17 o 
   8   1   2      275.10      263.78      9.90 o 
   9   1   2     1077.93     1049.03     34.24 o 
  10   1   2        1.10       22.93      8.57 o 
  11   1   2       54.62       63.20     15.63 o 
  12   1   2       26.52       31.29     10.19 o 
 -11   2   2       26.22       29.18      8.08 o 
 -10   2   2      661.58      649.92     27.58 o 
  -9   2   2      821.53      810.24     33.60 o 
  -8   2   2       76.07       66.88      5.99 o 
  -7   2   2        5.11       25.31      3.49 o 
  -6   2   2     1206.73     1173.24     34.39 o 
  -5   2   2     2107.61     2116.92     40.90 o 
  -4   2   2       31.68       33.45      2.61 o 
  -3   2   2     3044.23     3179.49     40.46 o 
  -2   2   2    21336.51    20251.85    814.77 o 
  -1   2   2    12302.31    12245.26     95.64 o 
   0   2   2     1508.40     1398.85     13.11 o 
   1   2   2     9030.74     7929.45    105.46 o 
   2   2   2     1571.37     1858.27     16.37 o 
   3   2   2     1572.34     1590.35     30.29 o 
   4   2   2      303.30      290.13      5.95 o 
   5   2   2     5745.52     5848.86     89.51 o 
   6   2   2      338.11      327.31      8.68 o 
   7   2   2      195.16      173.49      8.37 o 
   8   2   2     2104.35     2038.76     46.18 o 
   9   2   2     3513.44     3168.41     71.66 o 
  10   2   2      333.93      294.06     18.15 o 
  11   2   2        0.89       -0.90      4.26 o 
  12   2   2       28.86       22.72      9.45 o 
 -11   3   2       39.12       45.68      8.00 o 
 -10   3   2      801.34      796.26     38.68 o 
  -9   3   2     1049.24     1070.80     43.73 o 
  -8   3   2      105.61      129.67     43.38 o 
  -7   3   2       28.58       31.78      7.98 o 
  -6   3   2      613.53      602.34     13.43 o 
  -5   3   2      177.38      169.64      9.39 o 
  -4   3   2      114.31      103.57      2.95 o 
  -3   3   2     2357.47     2379.74     42.27 o 
  -2   3   2    30010.94    29161.05    549.10 o 
  -1   3   2     4346.33     4647.16     96.25 o 
   0   3   2      497.85      534.87     18.02 o 
   1   3   2     1148.45      958.52     21.48 o 
   2   3   2     4289.19     4132.08     47.18 o 
   3   3   2     3154.99     3078.68     30.17 o 
   4   3   2      973.24      955.15     27.01 o 
   5   3   2      631.01      615.17     10.28 o 
   6   3   2      232.56      208.66      8.01 o 
   7   3   2      432.58      429.13     14.32 o 
   8   3   2     3925.29     3757.12     76.18 o 
   9   3   2     3199.99     3090.74     92.87 o 
  10   3   2      110.94      107.24     10.80 o 
  11   3   2      122.90      127.26     10.82 o 
  12   3   2       22.35       31.25     13.96 o 
 -11   4   2        1.99       15.24      8.89 o 
 -10   4   2      821.66      860.10     39.35 o 
  -9   4   2      591.83      656.66     48.70 o 
  -8   4   2      448.28      415.92     19.75 o 
  -7   4   2       25.62       35.02      9.75 o 
  -6   4   2      936.99      870.88     41.12 o 
  -5   4   2       53.18       50.36      5.00 o 
  -4   4   2     1019.92     1062.03     27.31 o 
  -3   4   2     2797.52     3035.20     63.52 o 
  -2   4   2    12690.52    12054.08    245.86 o 
  -1   4   2      447.93      467.38      9.17 o 
   0   4   2     2236.40     2280.08     34.63 o 
   1   4   2     4605.33     4378.88     51.56 o 
   2   4   2    14490.04    13585.56    408.95 o 
   3   4   2     6857.30     6874.06    145.13 o 
   4   4   2      528.24      584.15     15.62 o 
   5   4   2       81.61       78.62      5.63 o 
   6   4   2      854.06      852.50     29.53 o 
   7   4   2        6.73       14.32     10.39 o 
   8   4   2     2505.73     2456.45     72.50 o 
   9   4   2     1542.97     1565.40     54.63 o 
  10   4   2      357.60      344.52     19.55 o 
  11   4   2        3.41       19.41     14.91 o 
  12   4   2      229.17      184.08     27.29 o 
 -11   5   2       63.55       69.77     13.28 o 
 -10   5   2      424.82      443.82     28.68 o 
  -9   5   2     1192.16     1156.88     47.41 o 
  -8   5   2      580.94      612.69     27.40 o 
  -7   5   2      675.75      656.49     26.02 o 
  -6   5   2      468.89      489.57     19.17 o 
  -5   5   2      584.08      546.11     27.33 o 
  -4   5   2     5131.86     5088.96    119.06 o 
  -3   5   2      809.93      753.55     26.62 o 
  -2   5   2     6021.69     6270.08    125.34 o 
  -1   5   2     1285.74     1504.37     19.25 o 
   0   5   2     4263.24     4650.63    109.79 o 
   1   5   2     5829.10     5795.94     75.34 o 
   2   5   2    13402.32    13603.31    359.38 o 
   3   5   2     5059.09     4938.83     98.39 o 
   4   5   2        2.29       12.76      4.03 o 
   5   5   2      586.36      605.95     41.15 o 
   6   5   2     1579.61     1496.90     39.41 o 
   7   5   2        0.04        5.82      4.47 o 
   8   5   2     1000.97     1018.32     37.10 o 
   9   5   2      397.05      380.38     21.98 o 
  10   5   2      132.59      130.55     13.02 o 
  11   5   2       49.41       52.77     13.94 o 
 -10   6   2      217.58      193.85     16.72 o 
  -9   6   2      814.97      795.50     40.23 o 
  -8   6   2      154.43      154.12     11.90 o 
  -7   6   2      319.81      346.69     17.90 o 
  -6   6   2      382.92      358.24     18.42 o 
  -5   6   2     1304.58     1350.33     62.72 o 
  -4   6   2     1550.43     1493.11     62.20 o 
  -3   6   2     1778.87     1876.40    104.13 o 
  -2   6   2     2741.82     2723.38     82.44 o 
  -1   6   2      677.88      791.27     12.94 o 
   0   6   2      723.82      634.65     23.96 o 
   1   6   2    10507.74    11079.10    161.08 o 
   2   6   2     2340.43     2362.13     33.40 o 
   3   6   2     2465.42     2528.57     37.33 o 
   4   6   2      123.94      133.52      9.58 o 
   5   6   2     2601.26     2640.90     68.25 o 
   6   6   2     2886.57     2874.24     78.61 o 
   7   6   2       10.55       34.11     13.78 o 
   8   6   2      305.04      277.70     14.62 o 
   9   6   2       84.30       99.84     12.50 o 
  10   6   2      201.61      205.01     26.30 o 
  11   6   2      102.68      125.31     15.14 o 
 -10   7   2      102.82       89.60     10.83 o 
  -9   7   2      368.93      404.81     26.99 o 
  -8   7   2        9.05       14.89      7.97 o 
  -7   7   2     1023.75      972.10     35.68 o 
  -6   7   2      818.85      828.50     31.50 o 
  -5   7   2     2728.43     2803.04     84.41 o 
  -4   7   2     1998.96     1984.50     69.87 o 
  -3   7   2       52.85       64.83      5.92 o 
  -2   7   2     2845.79     2761.73     46.30 o 
  -1   7   2     2177.82     2289.17     58.66 o 
   0   7   2     3448.52     3558.80     73.33 o 
   1   7   2      120.34       96.14      6.79 o 
   2   7   2      104.04      128.44     14.08 o 
   3   7   2      100.75       89.51      4.75 o 
   4   7   2      741.97      787.15     50.05 o 
   5   7   2     7553.46     7732.08    203.66 o 
   6   7   2     5384.98     5449.29    151.03 o 
   7   7   2       97.54       90.86      9.85 o 
   8   7   2        1.58        6.44      5.80 o 
   9   7   2      116.60      118.77     24.90 o 
  10   7   2       50.87       63.48     11.73 o 
  11   7   2       53.89       78.94     13.52 o 
  -9   8   2      117.66       96.43     14.00 o 
  -8   8   2       10.91       35.01      9.58 o 
  -7   8   2      257.66      274.62     20.12 o 
  -6   8   2      908.97      919.03     60.46 o 
  -5   8   2     1651.29     1659.31     53.00 o 
  -4   8   2      255.59      258.56     12.34 o 
  -3   8   2      481.18      461.84     18.03 o 
  -2   8   2     2049.31     2019.11     68.24 o 
  -1   8   2     4957.94     4739.78    228.17 o 
   0   8   2      366.23      357.88     23.27 o 
   1   8   2     1520.23     1539.52     31.70 o 
   2   8   2        2.18        4.71      2.77 o 
   3   8   2        0.66        4.20      4.22 o 
   4   8   2       33.75       49.66     18.00 o 
   5   8   2     3545.90     3523.10    101.62 o 
   6   8   2     4263.81     4270.51    198.88 o 
   7   8   2        5.09        2.19      8.57 o 
   8   8   2      206.63      196.34     15.14 o 
   9   8   2      322.59      361.06     23.06 o 
  10   8   2       33.70       38.53     10.67 o 
  11   8   2        1.62       13.23      9.21 o 
  -9   9   2      106.70      118.71     16.16 o 
  -8   9   2        0.87       -0.53      6.74 o 
  -7   9   2       11.85       18.16      8.58 o 
  -6   9   2      613.48      596.02     29.95 o 
  -5   9   2      953.42     1045.30     45.82 o 
  -4   9   2      135.23      149.62     12.98 o 
  -3   9   2       21.38       44.05      8.09 o 
  -2   9   2     4348.39     4331.29    116.34 o 
  -1   9   2     3369.78     3439.12    102.52 o 
   0   9   2      129.58      141.10     41.39 o 
   1   9   2      679.67      758.92     18.35 o 
   2   9   2       69.31       81.58      6.44 o 
   3   9   2        0.50        7.66      4.06 o 
   4   9   2       18.55       47.20      7.73 o 
   5   9   2     2819.56     2862.05     91.23 o 
   6   9   2     1057.49     1099.84     42.84 o 
   7   9   2        9.11        8.46      5.50 o 
   8   9   2      486.91      514.70     25.96 o 
   9   9   2     1008.88      997.92     45.42 o 
  10   9   2       59.81       87.70     14.03 o 
  -8  10   2       37.82       66.17     16.25 o 
  -7  10   2        2.46       15.17      8.43 o 
  -6  10   2      331.65      300.74     21.44 o 
  -5  10   2      245.43      244.06     16.06 o 
  -4  10   2       21.38       25.59      7.95 o 
  -3  10   2      352.72      347.71     17.24 o 
  -2  10   2     2850.15     2912.13     89.52 o 
  -1  10   2     1940.16     1946.11     42.02 o 
   0  10   2        3.14       10.76      5.31 o 
   1  10   2      959.50      949.31     25.84 o 
   2  10   2      355.14      354.34     11.08 o 
   3  10   2      159.09      156.10      9.03 o 
   4  10   2        0.95       18.98      5.33 o 
   5  10   2      603.31      591.82     27.16 o 
   6  10   2      239.46      218.35     14.35 o 
   7  10   2       69.36       80.88     12.53 o 
   8  10   2     1052.50     1063.29     47.54 o 
   9  10   2      937.02      961.43     42.83 o 
  10  10   2       25.76       23.40      8.66 o 
  -7  11   2       59.60       66.06     12.86 o 
  -6  11   2      134.43      121.78     14.81 o 
  -5  11   2      173.89      179.90     14.61 o 
  -4  11   2        0.43        0.22      5.60 o 
  -3  11   2      617.36      578.97     27.67 o 
  -2  11   2     1261.86     1348.60     48.49 o 
  -1  11   2      382.76      404.75     16.71 o 
   0  11   2        6.25        3.71      5.44 o 
   1  11   2     1129.94     1083.28     29.19 o 
   2  11   2     1492.05     1502.06     55.89 o 
   3  11   2      640.75      641.10     32.54 o 
   4  11   2       50.91       62.26     13.92 o 
   5  11   2       26.16       37.39      8.44 o 
   6  11   2      148.76      157.04     26.92 o 
   7  11   2       98.08      108.95     11.15 o 
   8  11   2      635.30      665.44     39.93 o 
   9  11   2      660.61      689.52     40.78 o 
  -6  12   2       82.16       94.77     15.33 o 
  -5  12   2      214.62      213.36     29.16 o 
  -4  12   2      141.36      157.78     25.21 o 
  -3  12   2      323.84      332.81     19.85 o 
  -2  12   2      841.89      900.71     39.14 o 
  -1  12   2       16.39       12.19      7.33 o 
   0  12   2       36.81       46.58      6.66 o 
   1  12   2      450.40      434.14     15.21 o 
   2  12   2     1344.00     1409.85     56.40 o 
   3  12   2      337.64      322.05     29.68 o 
   4  12   2      139.03      141.04     13.30 o 
   5  12   2       76.38       79.90     12.77 o 
   6  12   2      468.80      433.55     24.50 o 
   7  12   2       78.47      105.02     15.35 o 
   8  12   2      378.77      395.95     30.31 o 
  -5  13   2      308.11      272.74     20.12 o 
  -4  13   2      290.61      371.55     42.29 o 
  -3  13   2      236.05      227.68     16.58 o 
  -2  13   2      429.94      457.41     42.36 o 
  -1  13   2        2.39       -2.14      6.00 o 
   0  13   2       21.74       27.16     11.68 o 
   1  13   2      278.88      297.80     21.59 o 
   2  13   2      900.53      859.38     36.64 o 
   3  13   2      108.73      122.61     23.33 o 
   4  13   2       37.29      108.95     45.65 o 
   5  13   2      302.50      341.67     20.44 o 
   6  13   2      562.79      573.17     34.76 o 
   7  13   2        0.60        0.09      6.00 o 
  -4  14   2      265.84      251.19     19.94 o 
  -3  14   2      257.05      252.04     21.62 o 
  -2  14   2      401.39      442.48     32.41 o 
  -1  14   2        7.03        9.03      7.51 o 
   0  14   2        7.15        0.70      8.29 o 
   1  14   2      217.07      200.23     19.24 o 
   2  14   2      161.33      120.50     37.02 o 
   3  14   2      108.44      105.24     10.78 o 
   4  14   2        1.70        1.12     19.56 o 
   5  14   2      566.40      553.84     34.70 o 
   6  14   2      302.80      290.79     19.63 o 
  -2  15   2      176.53      145.89     14.98 o 
  -1  15   2      295.14      339.04     28.62 o 
   0  15   2       52.51       72.60     18.21 o 
   1  15   2       84.27       57.54     16.87 o 
   2  15   2        1.20        5.48     10.60 o 
   3  15   2       58.20       85.83     13.64 o 
   4  15   2        2.93        0.63      7.01 o 
  -3 -13   3        0.53        3.24      5.81 o 
  -2 -13   3       54.70       77.21     17.33 o 
  -1 -13   3      371.15      352.68     34.50 o 
   0 -13   3       99.23      113.01     19.64 o 
   1 -13   3       36.48       59.86      9.22 o 
   2 -13   3       36.44       44.75     12.84 o 
  -5 -12   3      410.67      406.22     30.35 o 
  -4 -12   3        1.01       23.78     25.51 o 
  -3 -12   3       10.33        1.64      6.50 o 
  -2 -12   3       34.04       22.57      7.17 o 
  -1 -12   3      601.59      590.32     20.95 o 
   0 -12   3      242.29      225.86     17.72 o 
   1 -12   3      190.56      211.29     17.44 o 
   2 -12   3       88.93       85.67     21.67 o 
   3 -12   3      100.54      113.34     14.71 o 
   4 -12   3       73.86       74.06     11.22 o 
  -7 -11   3      121.57      163.80     20.50 o 
  -6 -11   3      317.18      323.88     27.33 o 
  -5 -11   3      488.81      493.79     31.07 o 
  -4 -11   3        1.27       55.85     14.01 o 
  -3 -11   3        3.08       97.31     66.96 o 
  -2 -11   3       53.83       64.70      8.11 o 
  -1 -11   3      949.44      977.68     32.75 o 
   0 -11   3      326.24      314.42     15.45 o 
   1 -11   3       53.79       46.64      7.50 o 
   2 -11   3      407.22      418.60     24.69 o 
   3 -11   3      330.10      316.35     19.18 o 
   4 -11   3        0.99       -6.13      8.94 o 
   5 -11   3        4.44       10.31      6.00 o 
  -8 -10   3      335.11      327.60     23.74 o 
  -7 -10   3      395.11      416.06     30.34 o 
  -6 -10   3      140.45      161.70     46.75 o 
  -5 -10   3      612.90      622.44     34.15 o 
  -4 -10   3        0.60        2.80      5.14 o 
  -3 -10   3      123.20      107.14      7.17 o 
  -2 -10   3      101.18      101.30     12.26 o 
  -1 -10   3      448.15      466.55     17.89 o 
   0 -10   3      517.40      493.43     18.65 o 
   1 -10   3       17.77       22.30      5.42 o 
   2 -10   3     1729.49     1764.04     65.62 o 
   3 -10   3      702.02      621.99     28.37 o 
   4 -10   3       23.33       42.95      9.79 o 
   5 -10   3        2.23       16.20     16.82 o 
   6 -10   3       35.77       76.23     13.20 o 
   7 -10   3      157.28      164.05     18.55 o 
  -8  -9   3      212.76      250.06     22.54 o 
  -7  -9   3      279.18      294.27     20.45 o 
  -6  -9   3      315.02      326.71     21.71 o 
  -5  -9   3      935.74      935.15     38.96 o 
  -4  -9   3      325.77      298.79     19.35 o 
  -3  -9   3      123.68      115.04      8.54 o 
  -2  -9   3      650.12      648.25     19.60 o 
  -1  -9   3       15.46       31.33      4.96 o 
   0  -9   3     1045.00     1002.48     28.38 o 
   1  -9   3       63.82       75.93      7.62 o 
   2  -9   3     2596.26     2532.83     62.83 o 
   3  -9   3     1084.03     1066.20     43.11 o 
   4  -9   3      162.97      173.91     15.08 o 
   5  -9   3       16.44       27.41     10.44 o 
   6  -9   3       57.43       62.52     11.45 o 
   7  -9   3      221.91      198.89     16.29 o 
   8  -9   3        0.04       12.92     18.27 o 
  -9  -8   3      264.55      282.29     24.80 o 
  -8  -8   3      547.72      559.17     38.45 o 
  -7  -8   3       10.44       14.22      6.28 o 
  -6  -8   3      152.18      154.85     20.30 o 
  -5  -8   3     1739.70     1790.34     65.77 o 
  -4  -8   3     2509.23     2550.91     90.31 o 
  -3  -8   3        0.85        6.16      4.17 o 
  -2  -8   3       79.87       75.00      7.44 o 
  -1  -8   3      465.38      482.31     15.51 o 
   0  -8   3       50.64       58.39      5.18 o 
   1  -8   3       44.33       61.72      7.70 o 
   2  -8   3     5379.11     5272.56    111.89 o 
   3  -8   3     1776.94     1743.47     41.33 o 
   4  -8   3        7.71       21.08     14.36 o 
   5  -8   3      338.41      349.70     27.56 o 
   6  -8   3      414.43      381.08     19.71 o 
   7  -8   3      106.24      114.80     17.43 o 
   8  -8   3      210.35      201.00     19.58 o 
 -10  -7   3        0.77       -7.50      7.50 o 
  -9  -7   3      587.12      607.96     36.67 o 
  -8  -7   3      309.48      316.00     22.22 o 
  -7  -7   3       31.96       41.53      7.99 o 
  -6  -7   3      102.71      100.91     12.75 o 
  -5  -7   3     1190.15     1277.59     47.20 o 
  -4  -7   3     5223.38     5402.94    114.35 o 
  -3  -7   3      842.10      814.31     20.60 o 
  -2  -7   3      447.73      458.03     12.99 o 
  -1  -7   3      116.77      131.58     12.64 o 
   0  -7   3      666.62      661.24     17.78 o 
   1  -7   3       10.29       19.27      3.55 o 
   2  -7   3     1386.05     1387.24     49.92 o 
   3  -7   3     3122.58     3092.69     65.65 o 
   4  -7   3       12.75       25.63      7.31 o 
   5  -7   3      948.82      967.61     40.95 o 
   6  -7   3      366.74      383.90     23.47 o 
   7  -7   3        7.19       13.52      8.06 o 
   8  -7   3      241.16      242.22     21.03 o 
   9  -7   3      106.83      125.76     16.53 o 
 -10  -6   3       31.42       33.68      9.36 o 
  -9  -6   3      670.66      666.41     69.96 o 
  -8  -6   3      213.29      237.44     16.10 o 
  -7  -6   3       71.66       83.73      9.10 o 
  -6  -6   3      190.56      191.14     13.65 o 
  -5  -6   3     3298.16     3385.51     92.87 o 
  -4  -6   3     1198.37     1198.70     36.68 o 
  -3  -6   3       68.28       66.93     10.04 o 
  -2  -6   3     1390.53     1379.17     29.28 o 
  -1  -6   3     2453.29     2422.18     47.08 o 
   0  -6   3      920.54      891.65     20.40 o 
   1  -6   3       25.97       21.69      3.49 o 
   2  -6   3      301.29      283.37     32.72 o 
   3  -6   3      550.51      568.49     14.32 o 
   4  -6   3       50.78       44.02      5.71 o 
   5  -6   3     3356.62     3454.12    230.98 o 
   6  -6   3     1760.53     1747.63     62.27 o 
   7  -6   3      205.94      200.53     16.27 o 
   8  -6   3      164.14      175.02     19.21 o 
   9  -6   3        7.77       26.49      7.56 o 
  10  -6   3      256.60      249.59     26.35 o 
 -10  -5   3       43.57       57.60     14.36 o 
  -9  -5   3      177.17      214.42     22.35 o 
  -8  -5   3      835.70      857.04     38.15 o 
  -7  -5   3        1.08        1.08      5.09 o 
  -6  -5   3     1028.12     1052.33     49.30 o 
  -5  -5   3     1216.51     1199.96     29.85 o 
  -4  -5   3      199.25      190.38      6.25 o 
  -3  -5   3       57.27       61.06      4.27 o 
  -2  -5   3     3018.01     3080.87     54.89 o 
  -1  -5   3    11891.92    12656.03    218.61 o 
   0  -5   3      835.96      822.15     17.71 o 
   1  -5   3      395.18      414.90     10.30 o 
   2  -5   3        2.12       10.07      4.42 o 
   3  -5   3     1191.83     1228.16     28.84 o 
   4  -5   3       41.89       50.26      7.84 o 
   5  -5   3     3206.02     3008.42    120.84 o 
   6  -5   3     1148.32     1195.27     44.80 o 
   7  -5   3      174.13      190.10     13.20 o 
   8  -5   3       35.74       45.35      9.81 o 
   9  -5   3      141.07      167.88     16.46 o 
  10  -5   3      468.72      524.91     28.95 o 
 -11  -4   3       91.92      105.66     14.96 o 
 -10  -4   3       25.02       36.20     11.82 o 
  -9  -4   3      406.63      406.39     28.58 o 
  -8  -4   3     1850.95     1999.02     69.75 o 
  -7  -4   3      457.16      440.56     13.83 o 
  -6  -4   3     1346.93     1394.72     37.86 o 
  -5  -4   3      369.50      366.66      9.48 o 
  -4  -4   3       36.75       38.74      7.23 o 
  -3  -4   3        4.23        6.48      2.47 o 
  -2  -4   3     4751.48     4866.76     78.54 o 
  -1  -4   3    10317.13    10251.85    162.31 o 
   0  -4   3     5645.27     5876.30     91.82 o 
   1  -4   3      208.14      216.51      8.41 o 
   2  -4   3      819.23      874.61     21.30 o 
   3  -4   3     1619.53     1637.18     45.68 o 
   4  -4   3      124.04      118.02      4.83 o 
   5  -4   3      744.16      762.12     15.91 o 
   6  -4   3      785.33      767.16     20.90 o 
   7  -4   3      433.88      448.93     22.91 o 
   8  -4   3      111.92      126.82     13.13 o 
   9  -4   3      413.75      392.36     22.20 o 
  10  -4   3      374.31      390.57     24.57 o 
 -11  -3   3        3.38        6.71      6.22 o 
 -10  -3   3       53.02       64.44     10.58 o 
  -9  -3   3      238.53      247.72     21.83 o 
  -8  -3   3     3793.94     3861.25    162.11 o 
  -7  -3   3     2582.42     2645.92     99.65 o 
  -6  -3   3      954.11      930.69     20.68 o 
  -5  -3   3      445.50      419.51     10.92 o 
  -4  -3   3     1727.33     1625.39     28.67 o 
  -3  -3   3      382.71      430.50      9.03 o 
  -2  -3   3     1332.75     1305.54     23.52 o 
  -1  -3   3    15900.85    15294.75   1207.36 o 
   0  -3   3     4610.05     4760.91     71.88 o 
   1  -3   3     1725.90     1906.21     33.87 o 
   2  -3   3     4824.98     4841.59     93.38 o 
   3  -3   3     5331.47     5585.02     88.46 o 
   4  -3   3      272.38      271.33     12.83 o 
   5  -3   3       13.94       15.85      5.30 o 
   6  -3   3      153.47      145.39     17.26 o 
   7  -3   3      454.55      423.22     21.02 o 
   8  -3   3      349.54      329.07     46.27 o 
   9  -3   3      752.01      756.20     32.74 o 
  10  -3   3      616.96      612.51     32.75 o 
  11  -3   3      203.43      179.64     18.54 o 
 -11  -2   3       64.87       63.54      9.48 o 
 -10  -2   3       89.53       83.36     11.06 o 
  -9  -2   3      265.42      266.87     17.58 o 
  -8  -2   3     3515.48     3675.45     86.92 o 
  -7  -2   3     1905.70     2000.69     45.68 o 
  -6  -2   3     1855.30     1913.44     45.61 o 
  -5  -2   3     3115.19     3147.78    138.21 o 
  -4  -2   3        2.12        5.53      4.65 o 
  -3  -2   3      223.01      246.34      9.23 o 
  -2  -2   3      639.13      680.09     27.69 o 
  -1  -2   3     3045.91     3138.17     96.55 o 
   0  -2   3     2002.00     2081.81     31.76 o 
   1  -2   3        6.29       12.04      2.56 o 
   2  -2   3    15317.14    14952.23    723.69 o 
   3  -2   3     7871.12     8065.36    300.01 o 
   4  -2   3      435.53      454.97     11.39 o 
   5  -2   3        6.92        8.35      1.98 o 
   6  -2   3      375.18      363.91      9.87 o 
   7  -2   3     1540.11     1493.19     32.56 o 
   8  -2   3       42.72       46.86      4.14 o 
   9  -2   3      612.10      556.23     25.26 o 
  10  -2   3      355.72      361.12     28.01 o 
  11  -2   3      133.95      107.92     16.37 o 
 -11  -1   3        6.45       12.58      8.48 o 
 -10  -1   3       44.38       55.16     10.12 o 
  -9  -1   3      259.15      295.64     14.01 o 
  -8  -1   3     2087.14     2125.88     50.41 o 
  -7  -1   3      721.83      761.90     38.19 o 
  -6  -1   3     1670.42     1706.14     34.64 o 
  -5  -1   3     6178.78     6529.20    111.78 o 
  -4  -1   3     2770.02     2797.53     44.87 o 
  -3  -1   3      125.08      148.30      4.40 o 
  -2  -1   3        1.65        3.99      1.32 o 
  -1  -1   3     1549.97     1685.32     42.48 o 
   0  -1   3     1934.22     1983.40     23.54 o 
   1  -1   3     2834.10     2992.82     67.15 o 
   2  -1   3    40791.61    40998.00    873.96 o 
   3  -1   3     9014.09     9021.17    199.62 o 
   4  -1   3      101.73       89.60      3.65 o 
   5  -1   3        2.18        9.32      1.97 o 
   6  -1   3      792.61      770.71     17.08 o 
   7  -1   3     1189.14     1200.33     26.22 o 
   8  -1   3       49.52       53.57      4.34 o 
   9  -1   3      150.20      152.02      8.05 o 
  10  -1   3      587.17      563.84     31.18 o 
  11  -1   3       12.17       12.21      7.82 o 
 -11   0   3      113.57      111.60     15.86 o 
 -10   0   3       21.78       46.95     12.64 o 
  -9   0   3      554.02      584.32     20.04 o 
  -8   0   3       98.18      108.33     16.36 o 
  -7   0   3      101.97      109.21      9.75 o 
  -6   0   3     1757.71     1813.71     46.75 o 
  -5   0   3    13152.81    13591.93    229.91 o 
  -4   0   3    12436.07    12918.83    194.35 o 
  -3   0   3      114.15      115.74      3.25 o 
  -2   0   3     1573.92     1672.27    105.29 o 
  -1   0   3     2244.93     2414.01     46.60 o 
   0   0   3     2813.03     2887.67     34.89 o 
   1   0   3      187.79      198.10      5.33 o 
   2   0   3    24769.82    24562.12    288.06 o 
   3   0   3     7390.95     7683.05    100.74 o 
   4   0   3      489.32      506.32      9.90 o 
   5   0   3     1226.10     1180.22     21.93 o 
   6   0   3     2688.91     2709.99     50.62 o 
   7   0   3      713.02      675.20     17.00 o 
   8   0   3      823.09      786.64     20.24 o 
   9   0   3      179.90      165.29      8.40 o 
  10   0   3     1106.25     1080.22     32.65 o 
  11   0   3        0.33        0.14      8.57 o 
  12   0   3       85.91       93.04     14.94 o 
 -11   1   3      362.20      368.20     37.18 o 
 -10   1   3        0.64        1.34      7.42 o 
  -9   1   3      333.21      355.11     19.85 o 
  -8   1   3      155.34      168.92      8.72 o 
  -7   1   3        4.73       13.71      3.22 o 
  -6   1   3     1442.18     1439.49     30.02 o 
  -5   1   3     7696.10     7940.97    204.07 o 
  -4   1   3     6560.73     6378.75     97.30 o 
  -3   1   3      201.60      245.00      8.13 o 
  -2   1   3      603.12      607.27     22.89 o 
  -1   1   3     3326.89     3400.94     34.74 o 
   0   1   3    13203.49    12600.21    338.92 o 
   1   1   3     4420.16     4066.83     46.17 o 
   2   1   3      728.95      674.20      8.63 o 
   3   1   3     5082.35     5187.68     65.74 o 
   4   1   3      666.95      766.25     13.21 o 
   5   1   3     6350.52     6079.04     96.44 o 
   6   1   3     2789.62     2744.51     50.66 o 
   7   1   3       89.63       92.04      8.13 o 
   8   1   3      774.93      746.54     20.15 o 
   9   1   3      155.91      163.19      8.51 o 
  10   1   3     1977.18     1932.49     71.39 o 
  11   1   3       16.13       53.37     15.02 o 
  12   1   3       62.75       57.25     12.17 o 
 -11   2   3      693.35      762.07     59.01 o 
 -10   2   3       37.68       26.06     13.32 o 
  -9   2   3      616.49      537.72     18.45 o 
  -8   2   3      517.44      515.87     16.74 o 
  -7   2   3      114.38      124.88      6.07 o 
  -6   2   3      125.86      101.27      4.85 o 
  -5   2   3     5289.69     5382.80    145.76 o 
  -4   2   3     2428.78     2537.59     39.86 o 
  -3   2   3      555.63      615.98     26.73 o 
  -2   2   3     3027.22     3056.35     81.71 o 
  -1   2   3    15886.16    15496.54    592.58 o 
   0   2   3     1475.96     1520.27     12.37 o 
   1   2   3     5931.26     5043.88    260.70 o 
   2   2   3     3713.46     3479.05     48.22 o 
   3   2   3     2935.46     2854.92     35.99 o 
   4   2   3       57.40       49.76      3.75 o 
   5   2   3     9763.93    10042.06    156.25 o 
   6   2   3     1240.38     1215.09     29.75 o 
   7   2   3      296.64      324.67     10.20 o 
   8   2   3     1412.81     1382.99     30.41 o 
   9   2   3     1510.87     1450.82     35.59 o 
  10   2   3     1039.72     1026.33     36.06 o 
  11   2   3      156.40      169.69     12.01 o 
  12   2   3        9.60       16.04     12.30 o 
 -11   3   3      617.48      594.21     35.45 o 
 -10   3   3        3.62       -7.36      7.36 o 
  -9   3   3      830.36      806.65     35.30 o 
  -8   3   3      810.07      812.94     44.92 o 
  -7   3   3      397.37      377.17     10.33 o 
  -6   3   3      484.83      484.96     11.53 o 
  -5   3   3     1584.69     1507.20     26.47 o 
  -4   3   3       17.46       17.69      3.22 o 
  -3   3   3      481.54      527.74     12.53 o 
  -2   3   3     3472.32     3548.91     76.75 o 
  -1   3   3    30968.99    28502.75    830.19 o 
   0   3   3     9662.24     8961.36     93.07 o 
   1   3   3      107.33      119.56      4.14 o 
   2   3   3        6.42        4.41      0.83 o 
   3   3   3     3933.03     3846.50     44.80 o 
   4   3   3       52.97       60.36      5.24 o 
   5   3   3     2557.74     2467.49     37.95 o 
   6   3   3     1844.34     1735.28     90.27 o 
   7   3   3      734.97      720.88     16.37 o 
   8   3   3        0.04        0.06      3.38 o 
   9   3   3      406.88      370.07     16.32 o 
  10   3   3      757.43      748.64     55.45 o 
  11   3   3      475.49      447.60     23.82 o 
  12   3   3      149.07      144.46     17.53 o 
 -11   4   3       39.49       45.05      9.52 o 
 -10   4   3        0.03       -3.68      7.02 o 
  -9   4   3      532.91      513.21     22.72 o 
  -8   4   3     3113.09     3136.17    104.40 o 
  -7   4   3      748.13      730.95     28.51 o 
  -6   4   3     1297.61     1167.63     73.96 o 
  -5   4   3      338.94      356.64      7.68 o 
  -4   4   3      306.85      345.46      6.66 o 
  -3   4   3      691.54      779.51     11.30 o 
  -2   4   3     6525.69     6779.63    159.43 o 
  -1   4   3    14973.66    14731.91    170.94 o 
   0   4   3     5662.19     5400.35     78.37 o 
   1   4   3      480.81      499.30      9.50 o 
   2   4   3     4362.04     4368.93     81.70 o 
   3   4   3     4495.68     4305.75     45.03 o 
   4   4   3      652.26      653.45     26.50 o 
   5   4   3     1580.28     1616.49     26.50 o 
   6   4   3      621.52      570.45     10.80 o 
   7   4   3     1187.97     1166.13     22.74 o 
   8   4   3        2.73       28.35      8.11 o 
   9   4   3      316.23      300.42     16.71 o 
  10   4   3      808.51      724.50     29.07 o 
  11   4   3      182.12      199.70     15.70 o 
  12   4   3      173.21      174.69     25.35 o 
 -11   5   3        0.27       -4.33      6.54 o 
 -10   5   3        2.92       18.97      8.67 o 
  -9   5   3      675.13      702.16     46.18 o 
  -8   5   3     3762.81     3790.31    146.76 o 
  -7   5   3      575.03      592.91     26.68 o 
  -6   5   3      436.28      428.29     20.59 o 
  -5   5   3      326.80      342.62     21.85 o 
  -4   5   3      306.55      370.47     13.81 o 
  -3   5   3      144.23      157.51      6.25 o 
  -2   5   3     1278.90     1286.10     18.87 o 
  -1   5   3     3493.76     3203.64     78.31 o 
   0   5   3     4473.63     4424.90     81.50 o 
   1   5   3      564.35      575.44      8.62 o 
   2   5   3    13134.65    12682.22    254.23 o 
   3   5   3     4561.49     4652.10     90.66 o 
   4   5   3        0.40        9.01      7.35 o 
   5   5   3        1.90       13.20      5.46 o 
   6   5   3     1342.51     1364.27     37.47 o 
   7   5   3     1627.72     1547.65     45.65 o 
   8   5   3       65.14       79.89      6.89 o 
   9   5   3      219.37      204.55     12.47 o 
  10   5   3      448.58      415.00     18.80 o 
  11   5   3      255.92      230.39     31.43 o 
  12   5   3      109.18      118.74     19.00 o 
 -10   6   3        7.12       16.12      8.87 o 
  -9   6   3      157.63      149.90     16.18 o 
  -8   6   3     1760.91     1773.55     68.81 o 
  -7   6   3      161.53      183.36     20.62 o 
  -6   6   3     1301.83     1246.81     41.22 o 
  -5   6   3     3051.96     3128.86     88.96 o 
  -4   6   3      328.15      299.07     12.21 o 
  -3   6   3       13.12       17.62      3.22 o 
  -2   6   3       12.25       17.28      3.85 o 
  -1   6   3     4964.58     5338.31     72.72 o 
   0   6   3     5417.69     5417.29     98.63 o 
   1   6   3       79.45       86.70      6.16 o 
   2   6   3     7278.21     6826.26    314.05 o 
   3   6   3     1405.45     1320.99     21.86 o 
   4   6   3      190.74      186.02     14.73 o 
   5   6   3       99.93       98.34      6.24 o 
   6   6   3     2556.68     2509.60     68.32 o 
   7   6   3     1554.39     1554.74     72.74 o 
   8   6   3        2.22       19.94     14.84 o 
   9   6   3      136.64      133.45     10.36 o 
  10   6   3      531.84      538.24     38.43 o 
  11   6   3      248.79      245.72     19.17 o 
 -10   7   3        3.81        1.19      5.99 o 
  -9   7   3      202.28      223.40     19.44 o 
  -8   7   3      606.30      674.11     35.29 o 
  -7   7   3      214.39      191.43     19.94 o 
  -6   7   3     1008.12     1012.88     48.60 o 
  -5   7   3     3041.15     2965.13     83.88 o 
  -4   7   3     1955.82     1912.90     78.11 o 
  -3   7   3       79.16      129.79     18.08 o 
  -2   7   3       33.12       30.92      4.65 o 
  -1   7   3       75.87      104.89      3.64 o 
   0   7   3     2594.36     2547.41     96.22 o 
   1   7   3      455.58      475.22     20.45 o 
   2   7   3    14447.11    14601.60    513.92 o 
   3   7   3     2822.53     2882.56     42.20 o 
   4   7   3       77.22       62.17     11.99 o 
   5   7   3       19.40       25.46     10.42 o 
   6   7   3     1576.43     1655.65     52.11 o 
   7   7   3     1281.77     1227.38     38.91 o 
   8   7   3        0.12        9.41      8.25 o 
   9   7   3      121.26      133.70     22.69 o 
  10   7   3      661.77      670.90     32.65 o 
  11   7   3      189.68      179.77     29.11 o 
  -9   8   3      143.05      156.55     14.12 o 
  -8   8   3      309.53      312.98     21.75 o 
  -7   8   3       51.04       65.21     24.04 o 
  -6   8   3      542.18      519.89     44.28 o 
  -5   8   3     2372.14     2398.61     76.55 o 
  -4   8   3     1033.37     1002.34     68.77 o 
  -3   8   3       19.07       31.69      5.69 o 
  -2   8   3      288.04      269.08      7.12 o 
  -1   8   3      962.61      950.51     20.96 o 
   0   8   3     3727.93     3683.16     82.04 o 
   1   8   3      298.14      314.97      8.41 o 
   2   8   3     4175.04     4218.91     89.06 o 
   3   8   3     1416.89     1462.46     25.08 o 
   4   8   3      247.43      240.51     12.61 o 
   5   8   3      127.35      122.15     12.62 o 
   6   8   3     1103.00     1050.90     36.20 o 
   7   8   3       25.21       26.09      5.85 o 
   8   8   3        0.03       -6.14      6.14 o 
   9   8   3      375.26      391.50     34.81 o 
  10   8   3     1585.31     1608.04     66.13 o 
  11   8   3       73.63       89.06     34.28 o 
  -9   9   3      170.58      185.32     17.23 o 
  -8   9   3      133.51      126.02     12.50 o 
  -7   9   3       71.29       80.14     16.87 o 
  -6   9   3      137.70      142.44     15.48 o 
  -5   9   3     1455.62     1477.11     55.88 o 
  -4   9   3     1029.39     1027.18     39.69 o 
  -3   9   3      322.48      302.33     14.73 o 
  -2   9   3      201.19      185.61     10.51 o 
  -1   9   3     1207.26     1260.29     24.74 o 
   0   9   3     2184.57     2041.20    209.22 o 
   1   9   3       69.65       82.53      5.80 o 
   2   9   3     2559.21     2490.81     46.64 o 
   3   9   3     2517.95     2438.25     60.14 o 
   4   9   3       45.42       58.89      6.87 o 
   5   9   3      528.17      585.37     25.61 o 
   6   9   3      101.41      108.98     11.13 o 
   7   9   3      219.62      254.90     16.83 o 
   8   9   3      128.05      155.19     12.43 o 
   9   9   3      986.64      952.45     42.89 o 
  10   9   3      715.67      755.46     38.58 o 
  -8  10   3      285.71      283.19     20.27 o 
  -7  10   3      126.55      133.72     14.98 o 
  -6  10   3      177.48      179.92     12.74 o 
  -5  10   3      715.34      693.66     30.50 o 
  -4  10   3      253.91      309.32     32.57 o 
  -3  10   3        8.19        8.23      4.46 o 
  -2  10   3       80.44       96.12     15.98 o 
  -1  10   3     2184.03     2047.08     63.12 o 
   0  10   3      171.75      177.44      6.87 o 
   1  10   3      176.09      187.62      7.69 o 
   2  10   3     1580.39     1595.35     34.86 o 
   3  10   3     2433.24     2418.25     84.25 o 
   4  10   3      153.97      149.83     18.62 o 
   5  10   3      338.14      339.40     19.40 o 
   6  10   3      347.36      383.07     21.38 o 
   7  10   3      104.00      141.08     17.62 o 
   8  10   3      278.72      272.50     18.71 o 
   9  10   3      560.82      539.81     29.93 o 
  10  10   3      251.97      266.24     19.79 o 
  -8  11   3      308.58      268.92     35.32 o 
  -7  11   3       27.03       25.63     10.09 o 
  -6  11   3      129.73      130.16     11.52 o 
  -5  11   3      300.49      311.38     21.16 o 
  -4  11   3       93.55      119.20     13.18 o 
  -3  11   3       57.58       94.71     11.77 o 
  -2  11   3      688.61      697.30     30.22 o 
  -1  11   3     1555.28     1541.34     66.95 o 
   0  11   3      393.28      379.28     11.16 o 
   1  11   3        1.91       15.04      5.40 o 
   2  11   3      759.21      749.67     19.58 o 
   3  11   3     1869.24     1837.08     60.83 o 
   4  11   3        8.97        4.40      5.65 o 
   5  11   3      754.61      766.99     29.33 o 
   6  11   3        7.91        7.84      6.94 o 
   7  11   3     1073.25     1106.38     50.31 o 
   8  11   3      148.32      157.48     15.50 o 
   9  11   3      270.56      285.16     21.36 o 
  -7  12   3       18.64       43.66     26.52 o 
  -6  12   3      174.78      166.53     25.72 o 
  -5  12   3      303.14      287.63     21.71 o 
  -4  12   3      162.57      141.38     11.39 o 
  -3  12   3      126.12      139.27     52.16 o 
  -2  12   3      243.50      264.04     15.61 o 
  -1  12   3      699.40      667.79     27.20 o 
   0  12   3      176.17      195.79     10.88 o 
   1  12   3       20.94       21.63      4.14 o 
   2  12   3      992.25      943.99     26.33 o 
   3  12   3      633.65      613.76     27.69 o 
   4  12   3      106.35      114.80     15.50 o 
   5  12   3      391.06      457.89     25.32 o 
   6  12   3      474.99      493.90     28.69 o 
   7  12   3      986.09     1035.79     51.49 o 
   8  12   3       90.35      103.04     13.77 o 
   9  12   3       16.99       34.09      9.72 o 
  -6  13   3      184.77      193.49     17.53 o 
  -5  13   3       71.72      103.71     18.19 o 
  -4  13   3      128.31      138.18     22.28 o 
  -3  13   3       34.75       35.80     10.30 o 
  -2  13   3      259.53      257.94     19.74 o 
  -1  13   3      552.30      572.34     28.87 o 
   0  13   3      455.15      454.25     23.29 o 
   1  13   3        4.33        1.51      3.71 o 
   2  13   3      515.66      533.63     25.39 o 
   3  13   3      275.45      287.62     18.61 o 
   4  13   3       45.75       70.13     10.20 o 
   5  13   3      131.96      138.89     15.00 o 
   6  13   3      502.48      545.86     32.57 o 
   7  13   3      344.59      319.49     23.60 o 
   8  13   3        3.91       10.02      6.88 o 
  -4  14   3       80.32       85.59     25.52 o 
  -3  14   3       12.88        8.96      6.65 o 
  -2  14   3      135.62      124.47     15.61 o 
  -1  14   3      465.40      529.01     28.87 o 
   0  14   3      619.20      602.63     31.77 o 
   1  14   3        3.54       11.20      7.60 o 
   2  14   3      336.82      332.77     19.84 o 
   3  14   3       90.86       92.42     15.68 o 
   4  14   3        0.09        5.38      5.60 o 
   5  14   3       74.80       68.38     15.84 o 
   6  14   3      366.00      404.60     29.28 o 
   7  14   3       53.42       42.71     10.40 o 
  -3  15   3       12.90       23.56      8.50 o 
  -2  15   3       62.57       65.17     10.52 o 
  -1  15   3      270.01      252.26     18.32 o 
   0  15   3      256.04      257.18     29.22 o 
   1  15   3       67.55       84.69     18.90 o 
   2  15   3      260.11       15.46      8.86 o 
   3  15   3      131.68      137.54     12.73 o 
   4  15   3      137.73      133.57     16.04 o 
   5  15   3       51.98       61.71     10.97 o 
  -4 -12   4      217.53      242.95     37.81 o 
  -3 -12   4        9.83       -0.10      6.19 o 
  -2 -12   4       16.94       19.49      8.57 o 
  -1 -12   4      807.13      779.53     38.87 o 
   0 -12   4      495.68      506.51     28.89 o 
   1 -12   4        0.68        0.69      4.97 o 
   2 -12   4       16.56       12.36      8.16 o 
   3 -12   4        4.20       -1.30      7.93 o 
  -6 -11   4       36.94       52.10     13.37 o 
  -5 -11   4      182.22      183.88     35.08 o 
  -4 -11   4       27.83       29.58     13.90 o 
  -3 -11   4      107.31      112.78     12.95 o 
  -2 -11   4       46.04       58.90      9.04 o 
  -1 -11   4     1197.42     1226.06     41.57 o 
   0 -11   4      655.68      637.15     25.12 o 
   1 -11   4      110.17      121.92     13.05 o 
   2 -11   4        3.90        4.49      4.90 o 
   3 -11   4       15.62       13.53      6.22 o 
   4 -11   4       80.60       99.94     13.77 o 
   5 -11   4        1.00        3.79      9.88 o 
  -7 -10   4      557.04      578.75     69.82 o 
  -6 -10   4       97.42      104.31     15.81 o 
  -5 -10   4       68.14       69.54     10.43 o 
  -4 -10   4       24.92       39.51      9.35 o 
  -3 -10   4       69.55       68.71      8.27 o 
  -2 -10   4       77.78       95.45     12.78 o 
  -1 -10   4     1072.84     1018.19     46.91 o 
   0 -10   4      622.07      642.58     21.65 o 
   1 -10   4       76.79       78.04      7.71 o 
   2 -10   4      119.05      135.26     12.71 o 
   3 -10   4      335.98      330.08     18.92 o 
   4 -10   4      204.34      188.75     15.19 o 
   5 -10   4      121.52      121.27     20.15 o 
   6 -10   4       11.34       25.78      9.96 o 
  -8  -9   4      348.25      362.78     30.50 o 
  -7  -9   4      462.31      454.53     31.18 o 
  -6  -9   4      140.02      145.31     16.33 o 
  -5  -9   4       90.69       95.60     19.67 o 
  -4  -9   4      520.00      503.39     46.58 o 
  -3  -9   4      576.00      567.15     19.91 o 
  -2  -9   4      115.36      110.25      8.18 o 
  -1  -9   4      402.94      385.10     14.15 o 
   0  -9   4       57.52       74.52      7.74 o 
   1  -9   4      266.31      243.24     12.56 o 
   2  -9   4      507.36      497.41     25.44 o 
   3  -9   4     1199.29     1183.22    112.55 o 
   4  -9   4      317.85      290.37     19.15 o 
   5  -9   4      109.85      107.04     11.13 o 
   6  -9   4        1.19        4.74      5.19 o 
   7  -9   4      190.47      209.00     24.06 o 
  -9  -8   4      228.89      231.63     23.01 o 
  -8  -8   4      521.98      501.64     29.77 o 
  -7  -8   4      620.00      627.05     62.98 o 
  -6  -8   4      153.51      132.06     14.18 o 
  -5  -8   4        0.62       -2.49     12.83 o 
  -4  -8   4     1684.48     1656.80     51.62 o 
  -3  -8   4      654.14      621.63     23.91 o 
  -2  -8   4      378.80      366.17     13.12 o 
  -1  -8   4       12.57       28.08      4.79 o 
   0  -8   4      180.65      182.83     15.74 o 
   1  -8   4       34.69       39.29      9.26 o 
   2  -8   4     1038.97      987.07     59.12 o 
   3  -8   4     1876.44     1789.01     64.96 o 
   4  -8   4     1226.68     1204.53     44.87 o 
   5  -8   4      250.30      259.22     17.95 o 
   6  -8   4       25.38       39.64      9.62 o 
   7  -8   4      119.37      142.98     15.51 o 
   8  -8   4       35.50       52.89     11.83 o 
  -9  -7   4      178.73      224.82     55.36 o 
  -8  -7   4      426.28      441.05     25.42 o 
  -7  -7   4        5.62        7.95      6.88 o 
  -6  -7   4       52.05       52.60     10.40 o 
  -5  -7   4      377.29      364.87     24.35 o 
  -4  -7   4     3272.53     3296.30     82.21 o 
  -3  -7   4     2818.76     2775.58     62.48 o 
  -2  -7   4      405.86      387.67     13.14 o 
  -1  -7   4      118.27      131.36      6.60 o 
   0  -7   4      258.27      260.56     10.41 o 
   1  -7   4      105.79      110.84      7.78 o 
   2  -7   4       35.57       50.45      5.36 o 
   3  -7   4      817.85      825.54     22.66 o 
   4  -7   4     1499.34     1479.80     61.17 o 
   5  -7   4      105.06      120.09     15.63 o 
   6  -7   4      504.20      517.60     27.26 o 
   7  -7   4      344.21      303.76     16.74 o 
   8  -7   4      132.71      153.20     30.79 o 
   9  -7   4        4.36        1.97      7.87 o 
 -10  -6   4      259.32      248.03     23.58 o 
  -9  -6   4      115.61      132.89     24.28 o 
  -8  -6   4      195.33      264.50     67.34 o 
  -7  -6   4       24.14       20.93      7.60 o 
  -6  -6   4        0.48        1.82      8.11 o 
  -5  -6   4      139.53      145.71     14.49 o 
  -4  -6   4     6766.67     6787.57    139.32 o 
  -3  -6   4     1726.59     1698.88     37.64 o 
  -2  -6   4       98.49       98.26      5.97 o 
  -1  -6   4      879.16      893.15     26.30 o 
   0  -6   4      900.51      925.70     21.51 o 
   1  -6   4       30.48       29.85      3.97 o 
   2  -6   4       82.57       66.31      5.44 o 
   3  -6   4      828.38      833.70     21.31 o 
   4  -6   4     2021.18     1961.09     54.10 o 
   5  -6   4        4.70        1.13      5.43 o 
   6  -6   4     1495.37     1588.62     74.70 o 
   7  -6   4      691.64      692.98     29.17 o 
   8  -6   4       54.82       55.95     15.40 o 
   9  -6   4       88.36       82.68     10.94 o 
 -10  -5   4      346.86      358.99     32.74 o 
  -9  -5   4       36.90       50.87     12.88 o 
  -8  -5   4      109.28      129.33     11.58 o 
  -7  -5   4       59.18       54.22      7.88 o 
  -6  -5   4        7.86        3.72      3.49 o 
  -5  -5   4      483.77      497.79     14.85 o 
  -4  -5   4     3249.62     3261.71     66.13 o 
  -3  -5   4     1641.59     1658.48     33.99 o 
  -2  -5   4        6.07        9.69      4.16 o 
  -1  -5   4     5223.91     5209.92     93.08 o 
   0  -5   4     2809.07     2832.27     53.99 o 
   1  -5   4      118.02      131.34      7.11 o 
   2  -5   4      390.34      373.13     18.17 o 
   3  -5   4       64.04       60.47      5.86 o 
   4  -5   4     2316.52     2407.87     50.00 o 
   5  -5   4      104.72      104.45      6.05 o 
   6  -5   4     3290.52     3287.67    102.84 o 
   7  -5   4      685.41      696.65     32.03 o 
   8  -5   4       35.96       36.23      9.93 o 
   9  -5   4       15.11       20.53      7.54 o 
  10  -5   4       74.94       72.41     10.88 o 
 -10  -4   4      181.15      196.27     18.48 o 
  -9  -4   4       30.77       33.00      7.85 o 
  -8  -4   4      686.36      716.85     33.19 o 
  -7  -4   4      435.58      453.06     14.58 o 
  -6  -4   4      270.50      282.23      9.37 o 
  -5  -4   4      280.70      248.20      8.23 o 
  -4  -4   4     1142.87     1138.96     24.06 o 
  -3  -4   4      537.96      503.30     12.83 o 
  -2  -4   4        2.80        4.74      2.27 o 
  -1  -4   4    11129.73    11599.19    256.80 o 
   0  -4   4     4944.78     5196.70     88.39 o 
   1  -4   4       99.25       93.56      3.60 o 
   2  -4   4      226.14      224.55      8.51 o 
   3  -4   4       99.48      102.15      6.27 o 
   4  -4   4     3071.88     3090.27     79.86 o 
   5  -4   4      279.48      267.36     19.18 o 
   6  -4   4     1973.02     1923.09     41.31 o 
   7  -4   4     1436.37     1546.03     74.04 o 
   8  -4   4       17.60       33.07     10.35 o 
   9  -4   4       57.22       80.43     11.85 o 
  10  -4   4       34.55       35.38     10.42 o 
 -11  -3   4      410.26      353.44     25.91 o 
 -10  -3   4       41.16       55.29     11.02 o 
  -9  -3   4       37.12       55.73     10.03 o 
  -8  -3   4      477.93      491.64     35.89 o 
  -7  -3   4     1894.78     2003.84     50.11 o 
  -6  -3   4      262.30      251.53      9.31 o 
  -5  -3   4     1260.49     1292.78     50.22 o 
  -4  -3   4       45.57       47.97      5.18 o 
  -3  -3   4      782.49      828.53     17.44 o 
  -2  -3   4       52.90       55.51     11.39 o 
  -1  -3   4    15268.08    16173.16    572.46 o 
   0  -3   4     5687.38     6182.83     94.70 o 
   1  -3   4      409.90      434.53      9.03 o 
   2  -3   4      111.42       80.84      7.84 o 
   3  -3   4      262.96      247.56      9.59 o 
   4  -3   4     1575.36     1539.03     40.38 o 
   5  -3   4      528.40      491.59     11.97 o 
   6  -3   4      854.46      867.00     32.90 o 
   7  -3   4     2936.73     2814.98     96.65 o 
   8  -3   4      131.26      128.62     10.80 o 
   9  -3   4      499.55      465.36     44.21 o 
  10  -3   4        4.92        1.89      5.51 o 
  11  -3   4      111.83      105.23     12.50 o 
 -11  -2   4      249.21      236.49     17.26 o 
 -10  -2   4       63.68       78.62     12.45 o 
  -9  -2   4      134.49      152.16     17.78 o 
  -8  -2   4      845.32      738.93     93.66 o 
  -7  -2   4     3162.56     3272.07     74.63 o 
  -6  -2   4      281.93      276.51     11.83 o 
  -5  -2   4      923.27      894.12     27.94 o 
  -4  -2   4     1993.60     2093.05     37.49 o 
  -3  -2   4     3394.76     3545.84     56.73 o 
  -2  -2   4       19.04       26.88      3.41 o 
  -1  -2   4     1564.78     1451.62     25.23 o 
   0  -2   4      503.02      470.90      8.58 o 
   1  -2   4     1674.33     1584.01     23.66 o 
   2  -2   4     5457.33     5897.54     98.26 o 
   3  -2   4     5452.77     6001.40    122.34 o 
   4  -2   4      197.75      208.00      8.02 o 
   5  -2   4     1636.09     1633.84     43.87 o 
   6  -2   4      166.87      163.70      5.99 o 
   7  -2   4     5206.82     5060.37    123.46 o 
   8  -2   4      193.49      171.39      7.92 o 
   9  -2   4      325.92      299.81     17.23 o 
  10  -2   4       11.56       14.69      9.01 o 
  11  -2   4       67.45       53.24     11.20 o 
 -11  -1   4      197.38      214.91     27.68 o 
 -10  -1   4       38.85       57.05      9.65 o 
  -9  -1   4      161.12      172.53     10.27 o 
  -8  -1   4      703.64      725.41     25.16 o 
  -7  -1   4     1906.08     1975.72     67.61 o 
  -6  -1   4      584.51      599.53     16.04 o 
  -5  -1   4      671.66      699.42     17.93 o 
  -4  -1   4     6015.26     6038.51    144.58 o 
  -3  -1   4      714.82      664.17     12.31 o 
  -2  -1   4     1463.40     1433.31     51.36 o 
  -1  -1   4      942.17      989.06     26.94 o 
   0  -1   4     4761.42     4753.14     53.86 o 
   1  -1   4     6251.23     6593.64     81.28 o 
   2  -1   4     6072.86     6417.08     89.11 o 
   3  -1   4     4634.54     4637.75     69.58 o 
   4  -1   4      748.41      772.80     19.69 o 
   5  -1   4     1975.56     2184.37     40.00 o 
   6  -1   4      447.36      469.26     12.51 o 
   7  -1   4     2118.13     2027.29     44.19 o 
   8  -1   4      200.27      196.23      8.56 o 
   9  -1   4      283.24      257.41     17.30 o 
  10  -1   4      435.46      410.78     23.61 o 
  11  -1   4      177.08      192.98     17.32 o 
 -11   0   4      275.02      270.73     32.40 o 
 -10   0   4        0.57       -0.46      4.93 o 
  -9   0   4      315.34      348.39     16.74 o 
  -8   0   4      506.56      520.50     17.59 o 
  -7   0   4      636.72      666.79     19.06 o 
  -6   0   4      777.63      829.02     19.45 o 
  -5   0   4      807.70      853.21     31.12 o 
  -4   0   4     9623.99     9689.09    156.72 o 
  -3   0   4     5203.27     5425.62     79.56 o 
  -2   0   4     8279.50     8416.59    131.76 o 
  -1   0   4       80.41       96.61      4.41 o 
   0   0   4     1747.74     1697.77     29.62 o 
   1   0   4     9156.67     9283.96     96.65 o 
   2   0   4     1341.21     1407.55     19.38 o 
   3   0   4     5881.13     6011.54     84.84 o 
   4   0   4     2406.46     2409.49     38.38 o 
   5   0   4      241.65      269.24      6.81 o 
   6   0   4      292.64      285.40      8.32 o 
   7   0   4     1855.15     1804.98     38.79 o 
   8   0   4      883.55      832.12     21.86 o 
   9   0   4      135.52      145.31      8.44 o 
  10   0   4      727.31      691.90     28.74 o 
  11   0   4      255.18      256.49     27.56 o 
 -11   1   4      551.57      523.89     45.73 o 
 -10   1   4      147.46      177.57     13.48 o 
  -9   1   4      362.45      347.78     15.46 o 
  -8   1   4      618.71      620.56     18.80 o 
  -7   1   4        2.38        5.75      3.45 o 
  -6   1   4     1157.87     1133.85     34.48 o 
  -5   1   4       56.92       51.98      9.05 o 
  -4   1   4    15794.67    16243.58    261.53 o 
  -3   1   4     3808.53     3777.34     55.24 o 
  -2   1   4     8807.00     9127.75    116.99 o 
  -1   1   4     1043.48     1074.51     37.24 o 
   0   1   4      316.10      243.42     15.25 o 
   1   1   4    10980.02    10516.79     76.35 o 
   2   1   4      228.34      245.41      5.87 o 
   3   1   4     5438.77     5174.50     69.04 o 
   4   1   4     6518.23     6568.51     97.85 o 
   5   1   4       91.57       80.56      4.23 o 
   6   1   4     1354.30     1366.71     27.69 o 
   7   1   4      440.85      399.00     11.37 o 
   8   1   4      418.21      417.24     13.42 o 
   9   1   4       36.55       28.01      4.42 o 
  10   1   4      828.73      798.54     35.30 o 
  11   1   4      604.74      624.80     48.44 o 
  12   1   4       35.49       12.26      8.34 o 
 -11   2   4      647.90      587.81     42.93 o 
 -10   2   4      421.68      426.84     25.86 o 
  -9   2   4      569.97      544.73     31.71 o 
  -8   2   4      262.00      245.90     10.84 o 
  -7   2   4      303.97      285.14      9.85 o 
  -6   2   4      417.64      486.65     20.65 o 
  -5   2   4       44.98       49.35      5.11 o 
  -4   2   4     9869.94    10075.21    160.86 o 
  -3   2   4     1777.07     1740.23     82.96 o 
  -2   2   4     4761.72     4576.34    108.49 o 
  -1   2   4     6240.50     6144.34     81.48 o 
   0   2   4    13921.63    12433.82    171.63 o 
   1   2   4     3211.05     3077.31     49.07 o 
   2   2   4     7681.57     6944.55     79.71 o 
   3   2   4     6760.69     6328.28    112.68 o 
   4   2   4    15329.22    15234.55    276.18 o 
   5   2   4       42.85       50.70     12.59 o 
   6   2   4     1811.88     1736.33     40.56 o 
   7   2   4      310.41      291.77     11.66 o 
   8   2   4       71.89       63.15      5.49 o 
   9   2   4       13.95       12.87      3.95 o 
  10   2   4      786.72      774.94     46.80 o 
  11   2   4      440.31      406.18     20.21 o 
  12   2   4       34.28       43.42     11.02 o 
 -11   3   4      531.88      462.69     35.74 o 
 -10   3   4      244.87      307.65     21.33 o 
  -9   3   4      248.32      250.84     17.67 o 
  -8   3   4      895.07      813.52     57.26 o 
  -7   3   4      249.98      237.44     13.64 o 
  -6   3   4      156.54      140.37      5.81 o 
  -5   3   4      169.20      188.20      6.09 o 
  -4   3   4     4367.75     4486.73     71.68 o 
  -3   3   4     9399.06     9806.06    143.94 o 
  -2   3   4       93.12      109.11      6.82 o 
  -1   3   4    16732.04    16419.73    319.71 o 
   0   3   4      189.94      245.28     10.69 o 
   1   3   4     2272.48     2226.96     32.78 o 
   2   3   4     4969.86     4725.90     76.17 o 
   3   3   4     6776.95     6570.53     84.02 o 
   4   3   4    17538.73    16719.07    462.18 o 
   5   3   4       37.38       45.84      7.57 o 
   6   3   4     3076.48     3075.22     54.33 o 
   7   3   4      569.18      546.37     21.29 o 
   8   3   4      210.29      217.70      9.83 o 
   9   3   4       37.76       53.10      7.40 o 
  10   3   4      313.13      316.95     17.44 o 
  11   3   4      249.16      244.86     22.29 o 
  12   3   4       26.83       14.84      9.17 o 
 -11   4   4      285.46      321.43     32.96 o 
 -10   4   4       43.17       45.71     12.40 o 
  -9   4   4       40.03       32.96     14.27 o 
  -8   4   4     1268.24     1226.26     47.36 o 
  -7   4   4     1098.25     1124.77     29.18 o 
  -6   4   4        0.17        4.38      2.47 o 
  -5   4   4      381.04      341.01     12.89 o 
  -4   4   4     2266.38     2322.98     37.08 o 
  -3   4   4     5427.85     5400.52    106.35 o 
  -2   4   4     2117.77     2135.93     60.06 o 
  -1   4   4    18888.99    18546.94    312.83 o 
   0   4   4      479.00      460.75      6.58 o 
   1   4   4     3265.81     3151.81    115.21 o 
   2   4   4      165.58      169.21      7.88 o 
   3   4   4     4180.35     4015.69     50.12 o 
   4   4   4     9539.46     9278.08    144.00 o 
   5   4   4     1218.57     1263.03     34.52 o 
   6   4   4     3021.52     2877.30     49.08 o 
   7   4   4     2271.72     2123.85     40.31 o 
   8   4   4      229.29      213.51     12.59 o 
   9   4   4       33.45       28.81      8.69 o 
  10   4   4        0.82       -3.90      5.41 o 
  11   4   4      144.56      137.08     11.99 o 
  12   4   4      104.72      104.67     20.80 o 
 -10   5   4       36.54       31.25      7.85 o 
  -9   5   4        3.80        2.74      9.86 o 
  -8   5   4      504.29      526.71     25.19 o 
  -7   5   4     1351.26     1332.92     46.34 o 
  -6   5   4        4.86        3.19      4.07 o 
  -5   5   4     2052.29     1907.18     74.71 o 
  -4   5   4     1119.75     1080.30     17.09 o 
  -3   5   4     4340.11     4419.83     62.70 o 
  -2   5   4     1438.09     1588.26     50.62 o 
  -1   5   4     9461.75     9572.34    126.57 o 
   0   5   4     2476.38     2451.39     46.64 o 
   1   5   4      304.07      309.74      7.61 o 
   2   5   4       85.62       94.90      3.77 o 
   3   5   4     1029.07      994.94     37.75 o 
   4   5   4     3330.24     3217.00     39.43 o 
   5   5   4      427.79      384.68      6.71 o 
   6   5   4     3541.93     3532.52     87.57 o 
   7   5   4     4766.47     4534.04    120.68 o 
   8   5   4      420.75      428.94     20.28 o 
   9   5   4       12.03       26.56     11.87 o 
  10   5   4       12.88       11.78      4.59 o 
  11   5   4      185.35      171.93     12.97 o 
  12   5   4      160.43      136.46     16.84 o 
 -10   6   4        5.30       -8.29      8.29 o 
  -9   6   4       14.05       17.47      6.94 o 
  -8   6   4      207.79      205.49     16.99 o 
  -7   6   4     1553.20     1499.66     53.54 o 
  -6   6   4       45.50       60.24     11.99 o 
  -5   6   4     2710.38     2899.63     82.89 o 
  -4   6   4     1672.25     1642.09     55.15 o 
  -3   6   4     4340.52     4453.26    135.46 o 
  -2   6   4      674.15      726.11     31.53 o 
  -1   6   4     4427.64     4255.52     60.51 o 
   0   6   4     2037.73     1913.06     40.07 o 
   1   6   4      826.27      731.42     15.17 o 
   2   6   4      340.07      324.61      6.55 o 
   3   6   4      655.38      712.56     10.64 o 
   4   6   4      282.10      250.39      7.58 o 
   5   6   4      160.48      148.80      7.64 o 
   6   6   4     2164.62     2091.22     82.46 o 
   7   6   4     6620.36     6372.51    172.78 o 
   8   6   4      362.53      364.94     20.98 o 
   9   6   4       30.01       38.45     11.06 o 
  10   6   4        0.83        5.51      8.89 o 
  11   6   4      245.83      231.00     15.85 o 
 -10   7   4        0.25       -2.33     11.45 o 
  -9   7   4        0.36        8.51      7.64 o 
  -8   7   4      179.77      163.81     13.29 o 
  -7   7   4      946.63      925.46     36.26 o 
  -6   7   4      506.91      504.44     20.13 o 
  -5   7   4      729.43      682.09     26.98 o 
  -4   7   4     2361.03     2373.26     90.89 o 
  -3   7   4       27.37       33.36      5.97 o 
  -2   7   4     1575.56     1550.08     23.64 o 
  -1   7   4     1185.55     1186.81     20.93 o 
   0   7   4     6634.46     6688.29    136.66 o 
   1   7   4     8522.37     8597.33    132.21 o 
   2   7   4     2121.21     2266.56     36.79 o 
   3   7   4      942.63     1030.03     28.06 o 
   4   7   4       22.25       30.34      4.61 o 
   5   7   4     1271.04     1217.03     33.16 o 
   6   7   4     1212.56     1169.13     38.76 o 
   7   7   4     2790.65     2768.69    122.74 o 
   8   7   4       26.23       36.03      7.97 o 
   9   7   4      126.57      139.16     11.25 o 
  10   7   4      339.70      321.76     20.74 o 
  11   7   4      504.17      479.39     26.20 o 
  -9   8   4      116.83      135.21     16.11 o 
  -8   8   4       94.86       78.46     10.12 o 
  -7   8   4      484.02      470.22     26.30 o 
  -6   8   4     1436.52     1378.49     67.93 o 
  -5   8   4      359.21      356.79     17.55 o 
  -4   8   4     3217.57     3179.11    133.09 o 
  -3   8   4       14.44       35.64      8.07 o 
  -2   8   4     1986.00     1944.73     30.43 o 
  -1   8   4      457.80      440.85     10.73 o 
   0   8   4     6240.09     6413.16    143.77 o 
   1   8   4     4879.32     5060.07    112.89 o 
   2   8   4     1059.72     1061.80     20.50 o 
   3   8   4       40.46       35.90      4.76 o 
   4   8   4     2240.12     2198.18     56.85 o 
   5   8   4       85.15       97.45      8.19 o 
   6   8   4     1174.18     1256.39     43.30 o 
   7   8   4      366.44      389.09     18.21 o 
   8   8   4       86.46       81.10      8.73 o 
   9   8   4      103.72      120.20     16.92 o 
  10   8   4      840.29      840.76     57.87 o 
  11   8   4      564.25      540.46     30.23 o 
  -9   9   4      231.55      262.25     23.29 o 
  -8   9   4       70.21      103.79     14.16 o 
  -7   9   4      474.60      458.82     24.66 o 
  -6   9   4     1107.34     1085.20     42.83 o 
  -5   9   4      108.25      110.27     10.25 o 
  -4   9   4     2318.66     2248.65    132.09 o 
  -3   9   4       55.74       70.75     22.89 o 
  -2   9   4     1122.94     1142.65     36.37 o 
  -1   9   4      732.25      726.16     14.95 o 
   0   9   4     2099.10     2090.28     78.83 o 
   1   9   4      628.69      652.87     14.84 o 
   2   9   4       34.66       29.57      3.52 o 
   3   9   4     2598.84     2684.34     48.47 o 
   4   9   4     3918.19     3938.61    110.75 o 
   5   9   4       81.69       94.37      8.39 o 
   6   9   4      232.05      230.16     20.25 o 
   7   9   4       50.20       47.33      8.57 o 
   8   9   4      149.39      135.53     15.78 o 
   9   9   4       78.44       72.49     27.18 o 
  10   9   4      674.95      681.47     38.77 o 
  11   9   4      195.12      216.34     21.03 o 
  -8  10   4      198.93      214.46     20.25 o 
  -7  10   4      138.81      136.87     12.95 o 
  -6  10   4      674.18      667.26     33.93 o 
  -5  10   4       16.31       42.60      9.46 o 
  -4  10   4     2277.72     2182.20     72.23 o 
  -3  10   4      728.97      713.68     29.87 o 
  -2  10   4     1393.91     1337.39     40.70 o 
  -1  10   4      194.56      194.58      6.97 o 
   0  10   4      455.46      438.90     11.86 o 
   1  10   4        0.53       -2.39      2.39 o 
   2  10   4        0.58        7.64      4.31 o 
   3  10   4     3619.45     3678.35     70.18 o 
   4  10   4     5678.33     5667.58    162.01 o 
   5  10   4        5.82       18.68      6.99 o 
   6  10   4       17.06       22.48      5.82 o 
   7  10   4      201.92      230.02     16.95 o 
   8  10   4       97.81      126.08     12.14 o 
   9  10   4        0.05       -4.97      6.91 o 
  10  10   4      253.37      278.95     20.79 o 
  -8  11   4       95.65       87.01     18.37 o 
  -7  11   4       51.69       44.24      9.21 o 
  -6  11   4       54.38       62.70     11.33 o 
  -5  11   4      194.40      214.83     15.09 o 
  -4  11   4     2124.11     2130.52     79.27 o 
  -3  11   4     1075.55     1125.48     42.59 o 
  -2  11   4      185.58      165.13     11.82 o 
  -1  11   4      911.78      879.29     20.33 o 
   0  11   4       14.09       15.65      3.87 o 
   1  11   4      133.44      136.16      6.48 o 
   2  11   4       23.86       22.21      4.04 o 
   3  11   4     1845.55     1788.78     60.28 o 
   4  11   4     2174.02     2134.86     68.09 o 
   5  11   4       34.64       60.05     14.20 o 
   6  11   4      784.86      812.60     34.23 o 
   7  11   4      449.05      457.87     26.42 o 
   8  11   4      290.37      349.82     24.23 o 
   9  11   4        4.20        5.83      6.76 o 
  10  11   4       14.22       29.92     18.09 o 
  -7  12   4      116.67      124.12     23.54 o 
  -6  12   4       17.74       23.44      6.91 o 
  -5  12   4       73.48       76.94     10.36 o 
  -4  12   4      786.37      836.74     40.09 o 
  -3  12   4     1750.27     1706.86     63.01 o 
  -2  12   4       26.42       31.78      7.13 o 
  -1  12   4      945.52     1009.32     39.47 o 
   0  12   4       14.94       11.95      3.64 o 
   1  12   4       35.16       48.85     11.12 o 
   2  12   4       69.17       78.09      6.32 o 
   3  12   4     1893.19     1867.90    143.63 o 
   4  12   4     1013.75     1058.08     87.45 o 
   5  12   4        2.37        1.26      4.28 o 
   6  12   4      444.60      479.18     27.88 o 
   7  12   4      779.33      786.93     37.96 o 
   8  12   4      194.26      188.43     15.04 o 
   9  12   4       13.66       33.25     11.15 o 
  -6  13   4       12.28       32.61     19.86 o 
  -5  13   4      104.72      120.42     26.74 o 
  -4  13   4      428.97      448.04     27.38 o 
  -3  13   4      776.16      785.69     38.37 o 
  -2  13   4        8.24        8.65      7.41 o 
  -1  13   4      689.29      700.63     31.77 o 
   0  13   4      227.71      211.78     18.88 o 
   1  13   4      336.13      312.32     12.30 o 
   2  13   4        0.42       -2.58      4.28 o 
   3  13   4      141.79      148.01     13.05 o 
   4  13   4      130.35      133.16     12.57 o 
   5  13   4       20.49       47.78     22.70 o 
   6  13   4      563.19      580.95     31.40 o 
   7  13   4      950.96     1012.84     52.96 o 
   8  13   4       47.72       83.41     14.51 o 
  -5  14   4      131.05      137.46     16.97 o 
  -4  14   4      235.73      254.45     21.13 o 
  -3  14   4      174.32      212.83     18.79 o 
  -2  14   4       11.33        9.21     10.37 o 
  -1  14   4      389.30      389.94     21.82 o 
   0  14   4      584.63      561.90     26.89 o 
   1  14   4      375.28      354.11     21.07 o 
   2  14   4        7.62       20.28      5.98 o 
   3  14   4       40.06       48.43      9.20 o 
   4  14   4       74.12       71.92     10.77 o 
   5  14   4       40.59       74.24     12.98 o 
   6  14   4      376.84      372.10     25.57 o 
   7  14   4      522.01      577.17     38.19 o 
  -3  15   4        5.95       22.49     24.12 o 
  -2  15   4       55.83       63.02      8.99 o 
  -1  15   4      271.32      277.68     21.10 o 
   0  15   4      432.32      412.83     32.85 o 
   1  15   4      275.27      273.38     24.05 o 
   2  15   4       22.40       45.17     10.78 o 
   3  15   4      139.08      124.55     13.47 o 
   4  15   4      148.13      157.46     13.65 o 
   5  15   4      124.51      129.45     14.37 o 
   6  15   4      140.01      166.12     19.63 o 
   0  16   4      274.75      277.41     24.97 o 
   1  16   4      127.94      143.65     24.67 o 
   2  16   4       97.65      114.76     21.90 o 
   3  16   4       62.84       74.68     18.67 o 
  -2 -12   5       72.54       55.92     17.20 o 
   1 -12   5      190.15      220.34     28.33 o 
  -5 -11   5        2.64       21.11     16.45 o 
  -4 -11   5      304.53      341.60     38.73 o 
  -3 -11   5       97.64      102.90     33.87 o 
  -2 -11   5      206.56      185.25     14.75 o 
  -1 -11   5        1.13        7.05      5.71 o 
   0 -11   5      280.16      257.46     15.27 o 
   1 -11   5      212.63      219.98     21.36 o 
   2 -11   5       23.70       30.13     13.09 o 
   3 -11   5      172.31      180.61     14.91 o 
   4 -11   5       81.12       55.52     11.78 o 
  -6 -10   5      320.04      314.61     25.42 o 
  -5 -10   5        7.89       20.29     20.44 o 
  -4 -10   5       20.39       23.95      8.63 o 
  -3 -10   5       97.21      120.22     13.31 o 
  -2 -10   5      150.91      182.71     31.92 o 
  -1 -10   5      126.37      139.08     10.82 o 
   0 -10   5      594.72      621.44     25.64 o 
   1 -10   5      492.32      474.41     19.58 o 
   2 -10   5       35.68       37.62      8.27 o 
   3 -10   5      117.07      103.74     12.36 o 
   4 -10   5      221.71      204.27     33.76 o 
   5 -10   5       65.78       72.95     29.18 o 
  -7  -9   5     1017.54      974.25     51.26 o 
  -6  -9   5      181.76      193.76     26.60 o 
  -5  -9   5        0.02        1.70      8.62 o 
  -4  -9   5        2.47        0.81      5.36 o 
  -3  -9   5      393.02      391.44     20.08 o 
  -2  -9   5      250.40      248.14     13.00 o 
  -1  -9   5      115.56      114.05      8.51 o 
   0  -9   5      517.78      494.28     17.80 o 
   1  -9   5      762.90      734.75     22.53 o 
   2  -9   5      106.79      107.33     13.45 o 
   3  -9   5      310.28      320.82     19.53 o 
   4  -9   5      134.31      121.00     11.75 o 
   5  -9   5        4.17        3.23      6.50 o 
   6  -9   5        7.22       -2.71      7.14 o 
  -8  -8   5      312.00      293.38     22.81 o 
  -7  -8   5      820.71      813.96     43.55 o 
  -6  -8   5       67.92       83.63     16.80 o 
  -5  -8   5       26.63       44.35     10.23 o 
  -4  -8   5       33.24       36.31      6.40 o 
  -3  -8   5      883.71      824.39     25.90 o 
  -2  -8   5       73.71       78.97      7.16 o 
  -1  -8   5      153.43      150.68      8.43 o 
   0  -8   5      618.43      650.21     20.71 o 
   1  -8   5     1856.30     1842.81     48.05 o 
   2  -8   5      178.80      178.15     10.06 o 
   3  -8   5      435.89      455.58     26.70 o 
   4  -8   5      147.49      164.35     12.61 o 
   5  -8   5       11.76       17.89      7.72 o 
   6  -8   5        7.14       17.94      7.98 o 
   7  -8   5       98.99       91.58     13.78 o 
  -9  -7   5      183.95      206.93     22.11 o 
  -8  -7   5      296.49      335.80     36.03 o 
  -7  -7   5      559.91      553.75     27.75 o 
  -6  -7   5       75.97       83.80     11.48 o 
  -5  -7   5       12.76       31.86      7.72 o 
  -4  -7   5      725.28      705.15     20.78 o 
  -3  -7   5      758.13      714.89     46.90 o 
  -2  -7   5      297.95      281.50     16.36 o 
  -1  -7   5        2.10        2.38      3.85 o 
   0  -7   5      806.57      771.10     21.18 o 
   1  -7   5     2424.07     2446.16     57.15 o 
   2  -7   5        8.21        8.77      3.49 o 
   3  -7   5      465.41      486.04     22.16 o 
   4  -7   5      256.51      254.49     10.43 o 
   5  -7   5       85.97       70.88     10.24 o 
   6  -7   5        0.17        6.55      5.91 o 
   7  -7   5      155.42      147.76     15.62 o 
   8  -7   5      378.65      375.78     28.13 o 
  -9  -6   5      274.59      295.10     41.45 o 
  -8  -6   5      218.39      229.74     25.29 o 
  -7  -6   5      575.59      583.56     30.46 o 
  -6  -6   5      148.41      138.59     29.04 o 
  -5  -6   5       28.18       37.47      7.56 o 
  -4  -6   5      426.12      404.83     18.41 o 
  -3  -6   5     1073.02     1062.11     27.68 o 
  -2  -6   5      652.36      620.59     19.82 o 
  -1  -6   5       82.50       72.27      5.14 o 
   0  -6   5     1543.29     1483.78     34.42 o 
   1  -6   5     1943.84     1908.53     41.42 o 
   2  -6   5       59.33       56.46      5.21 o 
   3  -6   5      400.29      405.21     18.12 o 
   4  -6   5     1111.08     1108.67     28.92 o 
   5  -6   5      519.48      525.84     25.91 o 
   6  -6   5        8.26        8.15      6.64 o 
   7  -6   5       11.19        5.94     10.78 o 
   8  -6   5      102.79      106.30     14.07 o 
   9  -6   5      141.36      157.96     17.83 o 
 -10  -5   5      529.59      524.41     84.09 o 
  -9  -5   5      192.61      174.96     23.23 o 
  -8  -5   5      397.74      359.78     29.76 o 
  -7  -5   5      572.54      612.99     48.10 o 
  -6  -5   5      526.58      500.56     32.77 o 
  -5  -5   5        0.21        4.16      3.31 o 
  -4  -5   5      403.53      408.70     13.36 o 
  -3  -5   5     1461.47     1508.34     34.13 o 
  -2  -5   5      247.49      247.18      8.30 o 
  -1  -5   5       68.03       67.22      4.76 o 
   0  -5   5     3138.54     3189.07     63.47 o 
   1  -5   5     1149.45     1163.85     26.31 o 
   2  -5   5       11.34        6.37      3.58 o 
   3  -5   5      508.66      526.17     17.13 o 
   4  -5   5     3119.95     3199.52     68.17 o 
   5  -5   5      636.35      607.10     33.42 o 
   6  -5   5      149.99      150.58     28.65 o 
   7  -5   5       60.10       65.57     11.99 o 
   8  -5   5       88.60       85.95     11.93 o 
   9  -5   5       97.34      112.05     26.56 o 
 -10  -4   5      531.69      469.90     31.67 o 
  -9  -4   5       45.06       61.30     19.20 o 
  -8  -4   5      109.74       99.11     11.88 o 
  -7  -4   5      961.47      941.81     31.47 o 
  -6  -4   5     1379.44     1328.07     32.11 o 
  -5  -4   5      135.01      122.75     13.35 o 
  -4  -4   5      790.68      858.84     21.03 o 
  -3  -4   5      184.31      198.02      7.39 o 
  -2  -4   5     3510.23     3551.38     88.35 o 
  -1  -4   5        0.14        3.22      2.80 o 
   0  -4   5     5259.34     5574.40     99.62 o 
   1  -4   5      508.69      556.36     13.08 o 
   2  -4   5      162.55      162.81      7.43 o 
   3  -4   5      476.79      475.44     12.33 o 
   4  -4   5     3121.86     3133.40     82.95 o 
   5  -4   5     1966.34     1933.54     43.57 o 
   6  -4   5       15.36       19.99      3.73 o 
   7  -4   5       62.30       74.86     15.95 o 
   8  -4   5      273.22      295.75     19.50 o 
   9  -4   5      106.79       93.42     12.98 o 
  10  -4   5       81.24      122.05     15.81 o 
 -10  -3   5      294.21      350.75     32.82 o 
  -9  -3   5       10.85       82.82     51.08 o 
  -8  -3   5       48.97       65.92     10.71 o 
  -7  -3   5     2032.86     2056.61     73.08 o 
  -6  -3   5      737.97      716.41     19.82 o 
  -5  -3   5      828.11      840.31     21.06 o 
  -4  -3   5      696.80      696.22     16.13 o 
  -3  -3   5     1902.49     1939.77     77.53 o 
  -2  -3   5     8937.21     9219.56    155.41 o 
  -1  -3   5       16.60       25.96      7.07 o 
   0  -3   5     4055.57     3940.55     63.07 o 
   1  -3   5       29.54       49.06      3.09 o 
   2  -3   5       59.40       82.05      3.67 o 
   3  -3   5     2500.33     2623.02     49.02 o 
   4  -3   5     2372.44     2378.88     53.35 o 
   5  -3   5     1058.70     1060.37     34.79 o 
   6  -3   5      128.90      142.16      8.78 o 
   7  -3   5      515.58      531.20     33.24 o 
   8  -3   5     1232.04     1244.27     58.05 o 
   9  -3   5      228.39      222.69     17.65 o 
  10  -3   5       41.59       57.82     11.10 o 
 -10  -2   5      197.78      187.12     17.85 o 
  -9  -2   5       26.15       69.89     16.94 o 
  -8  -2   5      113.93      114.62      8.92 o 
  -7  -2   5     2352.26     2456.30     57.98 o 
  -6  -2   5     1122.20     1117.06     27.26 o 
  -5  -2   5      534.41      516.73     26.40 o 
  -4  -2   5      429.70      416.17     12.42 o 
  -3  -2   5     1774.90     1739.85    104.48 o 
  -2  -2   5     4638.83     4788.66     76.50 o 
  -1  -2   5       67.57       77.36      5.51 o 
   0  -2   5     2700.39     2750.00     39.61 o 
   1  -2   5     5054.28     5294.63     78.49 o 
   2  -2   5      672.74      752.08     17.32 o 
   3  -2   5     2990.90     3172.04     61.27 o 
   4  -2   5      523.96      549.23     13.45 o 
   5  -2   5     1181.31     1194.34     26.84 o 
   6  -2   5      277.15      281.87     14.75 o 
   7  -2   5     1046.44      981.99     25.02 o 
   8  -2   5     2241.99     2205.91     67.35 o 
   9  -2   5      190.60      186.97     15.53 o 
  10  -2   5       12.34       29.72     12.88 o 
  11  -2   5       40.99       55.45     11.73 o 
 -11  -1   5      270.53      273.25     32.59 o 
 -10  -1   5      448.37      447.74     32.28 o 
  -9  -1   5      103.28       98.08      8.66 o 
  -8  -1   5       25.12       51.63     10.17 o 
  -7  -1   5     1375.31     1390.51     35.88 o 
  -6  -1   5      344.30      331.75     11.26 o 
  -5  -1   5      638.02      628.20     17.41 o 
  -4  -1   5     1456.54     1408.61     27.09 o 
  -3  -1   5     4130.96     4132.60     88.03 o 
  -2  -1   5     2018.99     1863.64     83.55 o 
  -1  -1   5       33.30       34.29      1.85 o 
   0  -1   5     7661.31     7622.31    150.38 o 
   1  -1   5    15330.56    15786.60    219.95 o 
   2  -1   5      550.02      594.83     10.96 o 
   3  -1   5      263.73      249.72      6.20 o 
   4  -1   5       19.60       22.21      2.60 o 
   5  -1   5       81.57       91.51      4.91 o 
   6  -1   5        7.61       10.50      3.14 o 
   7  -1   5     1633.35     1646.26     39.15 o 
   8  -1   5     3719.13     3691.00     85.77 o 
   9  -1   5      535.78      519.82     17.96 o 
  10  -1   5       63.43       58.44     10.04 o 
  11  -1   5      159.91      148.44     21.22 o 
 -11   0   5      473.94      397.63     32.72 o 
 -10   0   5      433.40      463.72     26.26 o 
  -9   0   5      419.82      412.98     17.10 o 
  -8   0   5      115.94      107.76      6.53 o 
  -7   0   5     1425.09     1520.84     38.41 o 
  -6   0   5      286.51      305.58     10.47 o 
  -5   0   5        6.29       29.54     10.46 o 
  -4   0   5     2344.14     2316.17     70.20 o 
  -3   0   5     1684.48     1560.43     54.76 o 
  -2   0   5      490.15      523.34     13.60 o 
  -1   0   5       21.93       31.57      1.83 o 
   0   0   5     6046.03     5638.09    176.84 o 
   1   0   5    24566.98    25467.54    277.53 o 
   2   0   5      811.87      870.04     13.41 o 
   3   0   5     2536.49     2573.22     39.65 o 
   4   0   5      143.96      135.51      5.15 o 
   5   0   5        8.19       21.08     12.42 o 
   6   0   5       29.19       33.03      4.17 o 
   7   0   5     1357.91     1357.69     32.72 o 
   8   0   5     2969.48     3028.73     70.78 o 
   9   0   5      476.62      469.38     17.23 o 
  10   0   5       71.86       66.88     13.05 o 
  11   0   5      422.84      451.18     37.38 o 
 -11   1   5      162.77      218.09     28.78 o 
 -10   1   5     1054.59     1044.84     47.77 o 
  -9   1   5      435.23      436.01     18.36 o 
  -8   1   5      881.78      878.11     45.17 o 
  -7   1   5     1150.86     1105.54     28.45 o 
  -6   1   5      370.56      361.70     11.50 o 
  -5   1   5     2207.63     2164.64     42.35 o 
  -4   1   5     1514.27     1605.84     40.08 o 
  -3   1   5     1939.22     2074.33     78.03 o 
  -2   1   5     1623.82     1682.97     31.12 o 
  -1   1   5      165.74      140.53      6.55 o 
   0   1   5     9718.62     9872.86    179.86 o 
   1   1   5    23875.90    22274.95    227.27 o 
   2   1   5     1639.97     1637.12     28.75 o 
   3   1   5     1260.15     1301.64     20.37 o 
   4   1   5      978.33      968.92     28.76 o 
   5   1   5      458.16      473.40     10.75 o 
   6   1   5        0.01        0.75      2.36 o 
   7   1   5      121.62      122.96      5.93 o 
   8   1   5      815.03      726.41     33.33 o 
   9   1   5      646.20      641.91     19.55 o 
  10   1   5      324.06      309.80     13.53 o 
  11   1   5     1244.79     1312.78     80.91 o 
 -11   2   5       94.54      126.15     22.96 o 
 -10   2   5     1180.83     1236.76     55.46 o 
  -9   2   5      173.06      188.49     11.10 o 
  -8   2   5     1717.72     1741.78     45.15 o 
  -7   2   5      253.08      263.87     10.12 o 
  -6   2   5     2283.85     2264.29     46.97 o 
  -5   2   5      564.22      528.86     12.36 o 
  -4   2   5     1495.25     1546.93     32.36 o 
  -3   2   5     1119.72     1067.21     23.42 o 
  -2   2   5      293.18      295.84      6.08 o 
  -1   2   5      422.82      468.77     16.65 o 
   0   2   5     8765.87     8228.13    135.08 o 
   1   2   5    14723.56    13808.95    186.67 o 
   2   2   5       86.74       92.09      5.75 o 
   3   2   5      473.95      448.88      9.76 o 
   4   2   5     5856.09     5688.56     87.33 o 
   5   2   5     1648.05     1634.72     29.17 o 
   6   2   5       24.93       30.85      2.54 o 
   7   2   5        0.79        3.45      2.19 o 
   8   2   5      348.38      336.07     12.96 o 
   9   2   5      325.73      330.69     13.26 o 
  10   2   5      327.63      320.33     16.63 o 
  11   2   5     1239.95     1118.63    127.83 o 
 -11   3   5       33.41       45.08     16.45 o 
 -10   3   5      488.04      483.57     26.00 o 
  -9   3   5       11.15       13.16      5.90 o 
  -8   3   5     1381.84     1415.60     37.33 o 
  -7   3   5     2488.23     2565.81     82.58 o 
  -6   3   5     1781.62     1784.60     38.40 o 
  -5   3   5      345.11      332.53      9.64 o 
  -4   3   5       84.29       84.36      7.48 o 
  -3   3   5     2782.58     2950.27     47.71 o 
  -2   3   5     4589.10     4566.83     94.64 o 
  -1   3   5       45.70       47.65      1.90 o 
   0   3   5     3150.91     3070.42     36.98 o 
   1   3   5       18.83       21.70      2.96 o 
   2   3   5      956.53      928.03     18.58 o 
   3   3   5     4405.65     3913.18    129.95 o 
   4   3   5    16598.92    17190.22    330.79 o 
   5   3   5     4913.28     4799.51    101.59 o 
   6   3   5      626.32      602.94     13.35 o 
   7   3   5        0.88        0.22      3.20 o 
   8   3   5      208.33      193.29      7.68 o 
   9   3   5      263.80      266.22     10.29 o 
  10   3   5      116.67       95.45     11.76 o 
  11   3   5      912.13      876.92     52.40 o 
  12   3   5      107.79      127.73     22.23 o 
 -10   4   5      514.86      549.79     32.07 o 
  -9   4   5       62.91       72.52     17.01 o 
  -8   4   5      840.12      793.61     31.89 o 
  -7   4   5     2433.21     2413.10     53.43 o 
  -6   4   5      407.27      421.65     19.63 o 
  -5   4   5       19.12       32.34      3.09 o 
  -4   4   5       67.10       69.55      3.48 o 
  -3   4   5     5549.08     5647.83     89.94 o 
  -2   4   5     9417.72     9001.18    169.04 o 
  -1   4   5       91.40       92.05      2.47 o 
   0   4   5     4978.23     4863.04     80.29 o 
   1   4   5      152.49      158.31      4.77 o 
   2   4   5        1.50        5.36      1.74 o 
   3   4   5     3043.22     2912.46     41.24 o 
   4   4   5     7281.74     6781.30    100.30 o 
   5   4   5     4483.03     4565.46     73.07 o 
   6   4   5      259.13      246.92      7.72 o 
   7   4   5      490.35      474.51     12.42 o 
   8   4   5      657.40      604.42     15.03 o 
   9   4   5      326.37      312.56     14.97 o 
  10   4   5      132.81      135.14     15.57 o 
  11   4   5      144.12      133.09     14.76 o 
  12   4   5      292.09      314.74     34.48 o 
 -10   5   5      246.10      251.57     20.62 o 
  -9   5   5      189.82      177.39     16.17 o 
  -8   5   5       98.42       99.13     12.59 o 
  -7   5   5     1904.82     1855.06     63.62 o 
  -6   5   5      164.64      166.19      6.52 o 
  -5   5   5     1537.46     1478.93     33.11 o 
  -4   5   5      524.05      571.38     12.01 o 
  -3   5   5     4498.87     4462.23     70.51 o 
  -2   5   5    14160.43    14352.01    263.60 o 
  -1   5   5      178.28      161.78      9.82 o 
   0   5   5     5244.38     5038.07     69.00 o 
   1   5   5      347.24      305.84      5.60 o 
   2   5   5      158.05      147.59      5.35 o 
   3   5   5     2407.93     2330.71     33.74 o 
   4   5   5     1687.25     1678.06     34.22 o 
   5   5   5     1282.42     1217.28     20.67 o 
   6   5   5      353.11      339.95      7.74 o 
   7   5   5     2457.13     2319.81     64.77 o 
   8   5   5     3115.22     3184.73     96.07 o 
   9   5   5      247.79      217.88     12.46 o 
  10   5   5        0.25       -0.36      7.93 o 
  11   5   5        6.19        4.64      5.20 o 
 -10   6   5      228.91      191.80     19.05 o 
  -9   6   5      345.93      317.11     26.56 o 
  -8   6   5       24.82       49.27      9.81 o 
  -7   6   5     1658.16     1702.13     76.04 o 
  -6   6   5       61.38       69.58     22.48 o 
  -5   6   5     1050.67      991.38     68.00 o 
  -4   6   5      279.46      260.58     16.61 o 
  -3   6   5     3765.20     3789.86     80.73 o 
  -2   6   5     7483.86     7612.12    142.45 o 
  -1   6   5       87.31      120.91      4.54 o 
   0   6   5     2729.71     2531.57     67.85 o 
   1   6   5     5585.43     5436.69     79.16 o 
   2   6   5       42.07       53.07      4.28 o 
   3   6   5     2576.90     2468.83     35.66 o 
   4   6   5       11.37       13.93      2.31 o 
   5   6   5      642.53      637.89     24.26 o 
   6   6   5      298.19      283.05     12.37 o 
   7   6   5     2450.85     2351.28     88.69 o 
   8   6   5     3738.02     3551.77    102.83 o 
   9   6   5       63.25       83.70     10.90 o 
  10   6   5        1.04        0.10      4.90 o 
  11   6   5       50.97       61.47     10.19 o 
 -10   7   5      257.17      236.37     19.26 o 
  -9   7   5      268.97      305.64     22.35 o 
  -8   7   5       11.11       13.69      7.66 o 
  -7   7   5     1149.90     1098.87     42.08 o 
  -6   7   5      141.82      147.14     10.81 o 
  -5   7   5      367.89      344.03     15.69 o 
  -4   7   5      600.48      623.06     37.24 o 
  -3   7   5     1626.67     1617.90     33.89 o 
  -2   7   5      702.14      651.38     13.31 o 
  -1   7   5       12.31       17.31      4.07 o 
   0   7   5     6724.50     6577.01    150.89 o 
   1   7   5    18007.94    17942.80    283.50 o 
   2   7   5       31.63       44.25      5.31 o 
   3   7   5      489.07      464.36     17.43 o 
   4   7   5      527.51      517.54      8.91 o 
   5   7   5      228.88      213.76      9.62 o 
   6   7   5      258.48      295.02     15.22 o 
   7   7   5     1924.31     1812.53     54.21 o 
   8   7   5     2463.45     2498.42     82.43 o 
   9   7   5      138.19      144.41     19.12 o 
  10   7   5      102.01      120.52     12.89 o 
  11   7   5      344.79      367.70     81.23 o 
  -9   8   5      126.12      112.60     12.73 o 
  -8   8   5       44.44       48.99     11.29 o 
  -7   8   5      704.75      704.37     40.57 o 
  -6   8   5      388.82      390.69     22.10 o 
  -5   8   5      214.16      209.93     32.04 o 
  -4   8   5      730.62      759.24     29.51 o 
  -3   8   5      550.20      595.79     23.39 o 
  -2   8   5        9.69       15.99      2.79 o 
  -1   8   5       13.25       16.66      3.51 o 
   0   8   5     4894.78     4888.96    108.50 o 
   1   8   5     9496.29     9483.40    159.75 o 
   2   8   5     1041.92      996.39     24.90 o 
   3   8   5     1545.58     1507.20     29.79 o 
   4   8   5      168.72      161.55      7.49 o 
   5   8   5      149.92      167.68      9.41 o 
   6   8   5      108.35      130.41      9.30 o 
   7   8   5      181.95      206.83     20.44 o 
   8   8   5     1660.49     1545.04     51.56 o 
   9   8   5      429.98      412.70     23.86 o 
  10   8   5      427.70      413.55     23.23 o 
  11   8   5      322.65      369.01     25.68 o 
  -9   9   5       25.29       17.56     10.19 o 
  -8   9   5      267.76      238.41     21.03 o 
  -7   9   5      320.31      364.76     22.89 o 
  -6   9   5      775.40      718.89     28.80 o 
  -5   9   5      341.85      337.82     19.82 o 
  -4   9   5      647.77      681.46     53.79 o 
  -3   9   5      652.37      680.67     24.94 o 
  -2   9   5        1.22        5.21      4.58 o 
  -1   9   5        0.75        9.93      7.79 o 
   0   9   5     2302.03     2318.98     56.30 o 
   1   9   5     5999.35     6024.42    159.70 o 
   2   9   5       19.88       50.72     15.77 o 
   3   9   5      696.54      701.29     14.77 o 
   4   9   5     1525.01     1508.30     45.61 o 
   5   9   5      443.93      452.35     20.23 o 
   6   9   5      117.49      131.78     11.20 o 
   7   9   5       21.57       29.10      6.13 o 
   8   9   5      889.74      903.38     53.26 o 
   9   9   5      323.50      368.79     23.58 o 
  10   9   5      158.13      181.67     18.35 o 
  11   9   5      406.91      378.86     24.80 o 
  -8  10   5      430.61      462.14     31.17 o 
  -7  10   5      169.40      155.46     16.82 o 
  -6  10   5      555.09      539.91     26.15 o 
  -5  10   5      347.76      366.49     23.05 o 
  -4  10   5      540.45      482.55     22.19 o 
  -3  10   5      443.01      471.74     22.60 o 
  -2  10   5      624.48      593.08     24.64 o 
  -1  10   5      206.18      207.59      7.69 o 
   0  10   5     1262.26     1340.17     39.27 o 
   1  10   5     1105.28     1207.44     26.91 o 
   2  10   5       91.06       99.00      5.12 o 
   3  10   5      471.02      480.96     12.71 o 
   4  10   5     3388.64     3387.91    100.92 o 
   5  10   5     1042.14     1037.84     34.66 o 
   6  10   5       33.78       32.68      6.05 o 
   7  10   5       84.80      111.76     11.78 o 
   8  10   5      485.05      457.74     23.60 o 
   9  10   5      550.59      522.06     31.51 o 
  10  10   5      157.84      189.12     19.44 o 
  -8  11   5      319.97      362.49     27.28 o 
  -7  11   5      288.97      319.02     25.62 o 
  -6  11   5      253.63      254.26     17.86 o 
  -5  11   5       20.39       24.32      6.84 o 
  -4  11   5       37.56       66.75     10.49 o 
  -3  11   5     1673.60     1631.35     98.76 o 
  -2  11   5     1473.90     1426.15     50.95 o 
  -1  11   5       27.66       31.37      4.24 o 
   0  11   5      926.35      928.40     22.65 o 
   1  11   5       38.41       35.40      6.51 o 
   2  11   5       61.07       77.80      5.70 o 
   3  11   5      136.23      126.29      7.82 o 
   4  11   5     4136.96     4117.54    153.15 o 
   5  11   5      254.52      263.68     17.58 o 
   6  11   5        0.67        4.80     13.48 o 
   7  11   5       48.13       58.97     13.44 o 
   8  11   5      577.82      581.78     29.47 o 
   9  11   5      327.24      324.77     22.06 o 
  10  11   5       34.43       82.78     21.27 o 
  -7  12   5      329.97      324.93     26.08 o 
  -6  12   5       57.18       63.59     13.67 o 
  -5  12   5       18.55       20.12      8.58 o 
  -4  12   5        0.85        2.24      6.42 o 
  -3  12   5      875.28      857.06     35.64 o 
  -2  12   5     1371.61     1456.12     55.27 o 
  -1  12   5      252.98      240.91     30.31 o 
   0  12   5     1189.08     1175.74     28.81 o 
   1  12   5      176.78      157.79      8.08 o 
   2  12   5      117.64      115.21      8.89 o 
   3  12   5       68.41       77.96      8.65 o 
   4  12   5      822.00      826.15     41.27 o 
   5  12   5      371.40      395.77     22.54 o 
   6  12   5       28.84       36.76      9.59 o 
   7  12   5      375.56      373.10     21.84 o 
   8  12   5      345.99      409.97     31.73 o 
   9  12   5       96.78       94.28     15.06 o 
  -6  13   5        0.40        2.62      6.61 o 
  -5  13   5       42.01       37.36     10.37 o 
  -4  13   5        5.59       13.90      6.70 o 
  -3  13   5      614.26      577.93     26.42 o 
  -2  13   5     1263.90     1338.43     51.65 o 
  -1  13   5       80.52      126.86     12.63 o 
   0  13   5     1164.32     1203.46     44.92 o 
   1  13   5      209.04      214.96     10.05 o 
   2  13   5       39.14       36.55      7.66 o 
   3  13   5       17.74       46.63      7.27 o 
   4  13   5      131.27      141.31     13.03 o 
   5  13   5      392.62      406.98     21.53 o 
   6  13   5        1.95        8.88      6.84 o 
   7  13   5      487.67      564.12     35.08 o 
   8  13   5      333.46      310.33     26.15 o 
  -5  14   5       29.57       41.45     28.00 o 
  -4  14   5        7.27       10.20      8.54 o 
  -3  14   5      183.35      195.85     17.91 o 
  -2  14   5      533.73      565.18     28.53 o 
  -1  14   5        1.38        1.10      6.04 o 
   0  14   5      817.77      794.41     64.27 o 
   1  14   5      607.95      604.22     19.98 o 
   2  14   5        7.88        2.23      5.27 o 
   3  14   5      175.12      188.20     14.38 o 
   4  14   5       11.68        3.22      6.06 o 
   5  14   5      439.38      406.13     37.73 o 
   6  14   5      182.99      197.14     20.30 o 
   7  14   5      304.21      340.60     33.70 o 
  -3  15   5      130.63      128.93     15.83 o 
  -2  15   5       69.27       70.48     12.03 o 
  -1  15   5       11.07        8.67      9.12 o 
   0  15   5      427.36      476.99     31.12 o 
   1  15   5      965.85      945.45     64.55 o 
   2  15   5       32.41       43.60     14.98 o 
   3  15   5      165.59      168.78     14.53 o 
   4  15   5        4.31        5.15      6.72 o 
   5  15   5      346.33      342.93     42.14 o 
   6  15   5      131.63      131.43     17.67 o 
  -1  16   5       54.53       69.51     14.29 o 
   0  16   5      327.72      348.80     36.52 o 
   1  16   5      435.07      434.05     34.10 o 
   2  16   5       24.94       48.12     12.63 o 
   3  16   5      124.27      139.45     17.71 o 
   4  16   5       29.97       26.27     14.15 o 
  -3 -11   6      241.65      238.91     34.38 o 
  -2 -11   6       48.23       51.76     17.47 o 
  -1 -11   6        1.60        5.44     10.64 o 
   0 -11   6        0.38       38.71     13.78 o 
   1 -11   6       70.71       60.39     17.75 o 
   2 -11   6       81.54       97.32     22.41 o 
  -5 -10   6      248.23      236.52     36.55 o 
  -4 -10   6       11.18       13.13     14.29 o 
  -3 -10   6      380.99      443.82     42.08 o 
  -2 -10   6      378.74      339.83     21.05 o 
  -1 -10   6       27.39       21.64      6.57 o 
   0 -10   6       74.99       73.25      8.41 o 
   1 -10   6        1.12        0.04      5.22 o 
   2 -10   6      214.40      190.63     15.49 o 
   3 -10   6      114.43      140.21     46.92 o 
   4 -10   6      378.02      403.41     43.65 o 
  -6  -9   6      231.37      266.64     29.07 o 
  -5  -9   6       62.41       69.11     24.32 o 
  -4  -9   6        0.02        0.34      7.56 o 
  -3  -9   6      854.63      807.57     27.77 o 
  -2  -9   6     1291.88     1277.20     50.83 o 
  -1  -9   6       52.55       66.35     15.37 o 
   0  -9   6        2.11        2.14      3.75 o 
   1  -9   6        8.38       20.62      5.23 o 
   2  -9   6      168.46      167.40     10.20 o 
   3  -9   6       42.22       63.30     22.52 o 
   4  -9   6      365.00      354.80     22.07 o 
   5  -9   6      412.24      395.79     25.78 o 
   6  -9   6       28.65       31.11     17.93 o 
  -7  -8   6       86.80       59.57     21.25 o 
  -6  -8   6       81.79       73.06     10.92 o 
  -5  -8   6       15.89       23.60      9.33 o 
  -4  -8   6       24.20       40.36      6.04 o 
  -3  -8   6     1077.89     1010.94     32.27 o 
  -2  -8   6     1386.81     1325.33     69.26 o 
  -1  -8   6      114.88      125.04      9.11 o 
   0  -8   6       85.62       83.81     13.22 o 
   1  -8   6      232.36      222.33     11.35 o 
   2  -8   6      339.72      323.23     13.01 o 
   3  -8   6      183.44      204.97     10.57 o 
   4  -8   6       58.39       57.46      9.17 o 
   5  -8   6      397.68      386.57     23.31 o 
   6  -8   6       46.39       40.75     11.80 o 
   7  -8   6      197.63      201.83     19.60 o 
  -8  -7   6      216.07      233.62     26.76 o 
  -7  -7   6      155.47      136.35     15.93 o 
  -6  -7   6       69.83       64.11      9.38 o 
  -5  -7   6       53.07       49.96      8.99 o 
  -4  -7   6       26.74       29.25      4.94 o 
  -3  -7   6      939.66      946.83     33.92 o 
  -2  -7   6     1045.36      987.71     46.06 o 
  -1  -7   6       87.15       88.94      7.18 o 
   0  -7   6      446.88      416.16     16.91 o 
   1  -7   6      629.06      653.10     21.22 o 
   2  -7   6     1367.83     1308.37     35.44 o 
   3  -7   6      143.40      150.91     10.68 o 
   4  -7   6        4.43        5.90      9.98 o 
   5  -7   6      302.71      322.91     44.82 o 
   6  -7   6      104.97      114.65     35.11 o 
   7  -7   6      264.21      280.13     24.67 o 
   8  -7   6      199.65      207.91     20.76 o 
  -9  -6   6      432.09      473.80     52.72 o 
  -8  -6   6      108.15      131.37     13.13 o 
  -7  -6   6      126.34      135.84     12.08 o 
  -6  -6   6      555.90      542.44     25.69 o 
  -5  -6   6      667.19      672.99     28.64 o 
  -4  -6   6       15.51       30.22      9.33 o 
  -3  -6   6      849.90      843.53     24.14 o 
  -2  -6   6       30.27       41.14      6.16 o 
  -1  -6   6       66.72       73.10      9.95 o 
   0  -6   6      206.69      203.59      9.34 o 
   1  -6   6     3090.16     3083.29     70.00 o 
   2  -6   6     1618.52     1556.64     57.91 o 
   3  -6   6       39.06       48.52      5.18 o 
   4  -6   6        2.60        7.86      5.31 o 
   5  -6   6      424.07      431.70     25.93 o 
   6  -6   6      411.40      430.66     24.27 o 
   7  -6   6      211.20      245.91     17.38 o 
   8  -6   6      142.46      179.80     24.77 o 
  -9  -5   6      359.41      387.69     43.76 o 
  -8  -5   6       16.54       17.91      6.75 o 
  -7  -5   6      188.42      165.81     15.15 o 
  -6  -5   6     1575.15     1616.29     44.33 o 
  -5  -5   6     2434.83     2465.97     60.17 o 
  -4  -5   6      147.83      154.61      9.30 o 
  -3  -5   6        2.76        7.49      3.39 o 
  -2  -5   6      110.19      107.41     17.60 o 
  -1  -5   6       76.20       88.36      7.52 o 
   0  -5   6      340.12      318.40     10.09 o 
   1  -5   6     4249.79     4192.84     87.60 o 
   2  -5   6     1949.87     1896.97     59.27 o 
   3  -5   6       59.60       52.53      5.05 o 
   4  -5   6       22.00       32.72      9.13 o 
   5  -5   6     2275.87     2264.43     56.28 o 
   6  -5   6      110.91      113.59     12.04 o 
   7  -5   6        2.67        0.78      8.46 o 
   8  -5   6       41.93       63.02     10.99 o 
   9  -5   6       74.68       66.66     25.40 o 
  -9  -4   6       50.18       53.29      9.20 o 
  -8  -4   6       21.93       38.25      9.04 o 
  -7  -4   6      127.79      127.08      7.28 o 
  -6  -4   6     2911.20     2911.13     76.64 o 
  -5  -4   6     2906.06     2891.55     64.82 o 
  -4  -4   6       19.84       27.93      4.26 o 
  -3  -4   6      927.57      904.16     37.48 o 
  -2  -4   6       33.31       54.91     14.72 o 
  -1  -4   6      114.98      127.27      8.44 o 
   0  -4   6       94.24      104.15      4.84 o 
   1  -4   6     1435.54     1421.52     29.83 o 
   2  -4   6     1764.78     1705.74     42.43 o 
   3  -4   6      110.28      108.91      6.10 o 
   4  -4   6     2146.47     2166.34     47.80 o 
   5  -4   6     1764.16     1883.28     62.31 o 
   6  -4   6      286.98      284.11     11.31 o 
   7  -4   6       48.40       66.98      9.57 o 
   8  -4   6      141.17      154.34     14.09 o 
   9  -4   6      187.37      169.41     17.12 o 
  10  -4   6        1.90       -3.40      7.66 o 
 -10  -3   6      198.30      227.63     25.91 o 
  -9  -3   6       19.22       37.30     16.75 o 
  -8  -3   6       76.65       55.80      9.79 o 
  -7  -3   6       51.47       48.44      7.44 o 
  -6  -3   6     4512.75     4296.30    158.27 o 
  -5  -3   6     2039.84     2154.34     57.17 o 
  -4  -3   6       36.87       45.33      3.80 o 
  -3  -3   6     1882.66     1856.62     37.77 o 
  -2  -3   6     2042.43     2000.50     43.88 o 
  -1  -3   6      113.28      109.61      4.79 o 
   0  -3   6      297.50      340.63      8.54 o 
   1  -3   6      513.83      480.37     21.35 o 
   2  -3   6      659.20      629.78     14.19 o 
   3  -3   6       72.07       72.14      7.41 o 
   4  -3   6     4281.13     4422.49    110.46 o 
   5  -3   6     2736.33     2855.92     62.12 o 
   6  -3   6      520.71      569.51     21.73 o 
   7  -3   6       36.71       37.74      4.97 o 
   8  -3   6      229.10      237.58     27.88 o 
   9  -3   6      161.43      145.25     13.69 o 
  10  -3   6       37.31       39.87     24.36 o 
 -10  -2   6      258.49      240.15     20.94 o 
  -9  -2   6        2.17       22.27      8.13 o 
  -8  -2   6      148.71      169.56     11.19 o 
  -7  -2   6      170.87      179.84     11.66 o 
  -6  -2   6     1666.18     1684.70     39.83 o 
  -5  -2   6      611.57      620.94     16.67 o 
  -4  -2   6       80.07       66.03     13.77 o 
  -3  -2   6     4770.64     4709.87    137.13 o 
  -2  -2   6     4837.72     4920.79     82.53 o 
  -1  -2   6      297.98      285.11      8.55 o 
   0  -2   6       11.84       39.04     10.42 o 
   1  -2   6        2.53        8.74      2.84 o 
   2  -2   6     2717.56     2760.41     47.07 o 
   3  -2   6      429.65      468.41     11.88 o 
   4  -2   6     3569.96     3654.16     89.72 o 
   5  -2   6     2265.06     2365.62     50.44 o 
   6  -2   6      257.27      261.72      9.13 o 
   7  -2   6       16.16       18.06      8.29 o 
   8  -2   6      398.75      376.98     49.17 o 
   9  -2   6      420.05      454.10     29.83 o 
  10  -2   6       77.95       89.33     11.18 o 
 -10  -1   6      306.97      295.03     19.28 o 
  -9  -1   6      341.40      342.36     26.10 o 
  -8  -1   6      351.23      362.90     14.09 o 
  -7  -1   6       90.51       87.62      6.28 o 
  -6  -1   6      437.43      428.96     13.87 o 
  -5  -1   6      122.72      107.74      5.88 o 
  -4  -1   6      277.75      329.46     27.61 o 
  -3  -1   6     8087.95     8450.03    239.88 o 
  -2  -1   6     9978.93    10407.13    243.70 o 
  -1  -1   6      651.05      692.44     14.76 o 
   0  -1   6      136.81      134.48      3.02 o 
   1  -1   6       42.76       44.92      4.10 o 
   2  -1   6     3919.06     3885.78     60.14 o 
   3  -1   6      466.90      459.09     17.28 o 
   4  -1   6     3130.05     3071.57     77.55 o 
   5  -1   6     1256.96     1323.86     28.91 o 
   6  -1   6      100.50      107.20      6.91 o 
   7  -1   6      120.70      124.17      7.81 o 
   8  -1   6     1147.43     1141.58     32.16 o 
   9  -1   6      654.19      683.51     31.81 o 
  10  -1   6      152.34      154.28     14.47 o 
  11  -1   6        9.56       13.13     10.60 o 
 -10   0   6      449.51      496.55     46.26 o 
  -9   0   6     1078.86     1054.41     35.63 o 
  -8   0   6      632.16      670.17     29.69 o 
  -7   0   6      236.31      256.17     11.35 o 
  -6   0   6      127.07      147.84      9.52 o 
  -5   0   6      171.26      173.31      6.54 o 
  -4   0   6        1.59       17.43      2.84 o 
  -3   0   6     8488.99     8647.58    157.41 o 
  -2   0   6     4625.03     4555.82    106.84 o 
  -1   0   6      109.10      105.38      5.45 o 
   0   0   6      158.00      159.73      7.13 o 
   1   0   6     1747.84     1682.87     31.72 o 
   2   0   6     6453.81     6519.16     90.76 o 
   3   0   6      665.35      645.94     15.22 o 
   4   0   6     1249.27     1339.03     25.68 o 
   5   0   6     1443.27     1334.63     88.35 o 
   6   0   6      613.37      632.85     16.48 o 
   7   0   6      378.07      379.17     16.21 o 
   8   0   6      723.04      741.44     26.99 o 
   9   0   6      269.49      280.99     19.04 o 
  10   0   6      347.37      367.15     22.02 o 
  11   0   6       27.49       30.60     12.95 o 
 -10   1   6      468.79      484.00     42.06 o 
  -9   1   6     1369.46     1376.86     62.35 o 
  -8   1   6      244.66      260.43     13.23 o 
  -7   1   6       62.60       49.69      4.53 o 
  -6   1   6      819.61      811.89     20.96 o 
  -5   1   6     1538.93     1618.12     43.40 o 
  -4   1   6      242.92      279.07      9.27 o 
  -3   1   6     3273.96     3402.89     78.74 o 
  -2   1   6      574.00      560.56     15.82 o 
  -1   1   6      788.47      865.16     39.04 o 
   0   1   6     1649.61     1708.82     38.49 o 
   1   1   6     6033.10     6213.24    125.80 o 
   2   1   6     6298.17     6455.62     84.52 o 
   3   1   6      830.81      888.15     25.54 o 
   4   1   6      382.55      413.75      9.18 o 
   5   1   6     2838.43     2740.10     50.57 o 
   6   1   6      636.14      640.69     16.60 o 
   7   1   6      632.88      630.35     16.41 o 
   8   1   6      104.15       96.89      7.18 o 
   9   1   6      479.35      485.23     17.60 o 
  10   1   6      309.76      284.91     12.90 o 
  11   1   6      174.77      153.94     16.65 o 
 -10   2   6      167.77      161.65     16.60 o 
  -9   2   6      564.13      535.54     20.29 o 
  -8   2   6      140.96      118.30      8.91 o 
  -7   2   6      902.16      802.77     79.20 o 
  -6   2   6     2317.99     2302.50     49.01 o 
  -5   2   6     2634.65     2605.19     52.59 o 
  -4   2   6       79.20       87.53      5.39 o 
  -3   2   6      706.22      650.23     46.73 o 
  -2   2   6     2901.22     3170.39    100.76 o 
  -1   2   6      393.39      413.39     25.03 o 
   0   2   6     2040.08     2035.65     41.35 o 
   1   2   6     1785.61     1566.74     58.80 o 
   2   2   6     4722.72     4684.82     59.86 o 
   3   2   6     1290.16     1241.17     19.81 o 
   4   2   6     1698.94     1672.15     28.66 o 
   5   2   6     6083.55     5945.16    104.04 o 
   6   2   6      133.92      124.22      7.94 o 
   7   2   6      186.15      179.49      7.23 o 
   8   2   6       43.01       32.98      4.25 o 
   9   2   6      663.76      664.12     21.05 o 
  10   2   6      299.38      304.11     20.92 o 
  11   2   6      146.90      148.75     21.49 o 
 -10   3   6      150.52      163.05     14.05 o 
  -9   3   6      292.00      257.47     19.90 o 
  -8   3   6        0.32       17.12     16.02 o 
  -7   3   6      520.31      522.97     17.17 o 
  -6   3   6     4059.41     4121.34    100.88 o 
  -5   3   6     5436.10     5637.60    108.61 o 
  -4   3   6       49.57       41.59      3.83 o 
  -3   3   6      189.92      184.14      7.21 o 
  -2   3   6       60.82       64.56      9.92 o 
  -1   3   6       13.23       39.24      4.32 o 
   0   3   6     1204.97     1130.29     15.48 o 
   1   3   6     6744.32     6388.38     75.98 o 
   2   3   6     9136.38     8833.27    116.30 o 
   3   3   6        0.73        8.41      2.61 o 
   4   3   6      505.26      445.15      9.47 o 
   5   3   6     7852.18     7738.81    131.63 o 
   6   3   6      388.81      406.70     13.67 o 
   7   3   6      115.44      105.06      7.45 o 
   8   3   6       29.08       31.40      4.94 o 
   9   3   6      766.14      694.28     67.08 o 
  10   3   6      128.84      151.70     11.18 o 
  11   3   6       17.86       26.12      7.81 o 
 -10   4   6       87.58       82.60     11.19 o 
  -9   4   6       72.08      142.36     47.12 o 
  -8   4   6       11.83       16.69      9.82 o 
  -7   4   6       40.82       37.85      5.14 o 
  -6   4   6     5485.00     5468.90    115.30 o 
  -5   4   6     1564.02     1502.18     38.05 o 
  -4   4   6      667.60      724.02     26.53 o 
  -3   4   6      966.91      956.17     17.94 o 
  -2   4   6     2676.95     2776.52     84.01 o 
  -1   4   6     1788.74     1840.97     42.93 o 
   0   4   6      519.84      500.32      8.38 o 
   1   4   6     5385.76     5334.14     70.74 o 
   2   4   6      269.82      248.25      5.82 o 
   3   4   6     5452.13     5434.85     80.35 o 
   4   4   6     1745.78     1592.35     48.11 o 
   5   4   6     5702.57     5648.34     95.20 o 
   6   4   6       29.50       50.11      5.05 o 
   7   4   6      317.47      299.54      8.63 o 
   8   4   6      563.15      560.27     19.84 o 
   9   4   6      832.29      776.53     30.91 o 
  10   4   6      449.01      459.68     24.71 o 
  11   4   6        2.71        4.01     12.72 o 
 -10   5   6       95.99      101.22     19.64 o 
  -9   5   6       52.67       68.72     12.26 o 
  -8   5   6      112.30      105.08     11.78 o 
  -7   5   6      142.17      149.21     12.35 o 
  -6   5   6     3457.59     3334.27     90.97 o 
  -5   5   6      832.04      867.31     33.71 o 
  -4   5   6      314.53      331.96      8.82 o 
  -3   5   6     1492.33     1485.67     27.46 o 
  -2   5   6     5443.40     5433.40    100.27 o 
  -1   5   6      328.30      365.27     18.27 o 
   0   5   6       83.41       73.90      3.99 o 
   1   5   6     1501.07     1387.64     38.92 o 
   2   5   6     3200.79     2891.38     42.03 o 
   3   5   6     1200.90     1053.60     32.57 o 
   4   5   6     3136.97     3002.05     47.46 o 
   5   5   6     3504.21     3257.38    106.12 o 
   6   5   6      231.18      228.01      7.31 o 
   7   5   6        0.09       15.66     10.93 o 
   8   5   6     1224.37     1189.17     40.72 o 
   9   5   6      401.53      361.88     17.36 o 
  10   5   6       87.11       95.19     12.10 o 
  11   5   6       16.02       19.33      8.80 o 
 -10   6   6      328.49      334.25     26.47 o 
  -9   6   6       36.47       54.69     10.93 o 
  -8   6   6      381.59      403.79     23.94 o 
  -7   6   6       26.21       34.95     12.28 o 
  -6   6   6     2171.56     2045.46     81.88 o 
  -5   6   6      593.01      563.75     13.65 o 
  -4   6   6      157.69      156.22      5.94 o 
  -3   6   6     3346.68     3510.28     76.00 o 
  -2   6   6     1611.50     1577.35     42.74 o 
  -1   6   6      583.54      628.65     12.31 o 
   0   6   6       29.20       33.74      3.75 o 
   1   6   6     2736.04     2712.14     41.60 o 
   2   6   6     5124.43     4916.35     96.27 o 
   3   6   6      207.78      211.24      5.56 o 
   4   6   6     1760.45     1708.13     27.69 o 
   5   6   6     1095.41      999.73     30.77 o 
   6   6   6     1906.95     1808.56     91.06 o 
   7   6   6      131.67      142.51      9.54 o 
   8   6   6      857.57      843.28     41.26 o 
   9   6   6       73.25       73.65      9.12 o 
  10   6   6       55.56       69.01     15.35 o 
  11   6   6        7.85        9.92      7.07 o 
  -9   7   6      226.94      225.64     17.12 o 
  -8   7   6      361.29      396.12     21.72 o 
  -7   7   6      184.06      163.59     15.04 o 
  -6   7   6     1055.07      995.45     35.57 o 
  -5   7   6      640.04      601.40     49.97 o 
  -4   7   6       13.90       27.79      3.30 o 
  -3   7   6     3076.47     3126.73    100.06 o 
  -2   7   6     1573.86     1633.89     29.77 o 
  -1   7   6      291.97      330.80     20.90 o 
   0   7   6       65.76       64.14      3.38 o 
   1   7   6     2973.60     2786.27     47.35 o 
   2   7   6     4046.94     3982.96    109.06 o 
   3   7   6        6.40        5.92      2.07 o 
   4   7   6     1168.77     1108.68     19.12 o 
   5   7   6     1786.30     1817.26     54.83 o 
   6   7   6     1771.80     1742.01     52.36 o 
   7   7   6       21.29        9.86     12.31 o 
   8   7   6      474.06      462.55     27.10 o 
   9   7   6      122.78      110.02      9.55 o 
  10   7   6       56.12       60.66      8.18 o 
  11   7   6       42.00       50.88     16.20 o 
  -9   8   6      388.74      435.90     28.57 o 
  -8   8   6      119.36      129.88     14.82 o 
  -7   8   6       22.43       49.25      9.60 o 
  -6   8   6      545.27      511.09     25.99 o 
  -5   8   6     1072.31     1135.74     78.39 o 
  -4   8   6      123.66      114.33     10.14 o 
  -3   8   6     3864.47     3817.10     65.76 o 
  -2   8   6      291.36      290.03      7.90 o 
  -1   8   6      404.45      429.07     15.16 o 
   0   8   6      504.16      506.90     16.06 o 
   1   8   6     4031.81     4072.73     70.94 o 
   2   8   6     3050.73     2889.01    198.55 o 
   3   8   6       82.11       80.92      5.96 o 
   4   8   6     1661.59     1668.33     28.70 o 
   5   8   6     1493.26     1470.79     44.13 o 
   6   8   6     1568.65     1548.69     48.22 o 
   7   8   6       10.95       27.98      7.40 o 
   8   8   6      331.44      311.42     15.33 o 
   9   8   6      177.08      170.80     19.10 o 
  10   8   6      131.17      144.74     14.79 o 
  11   8   6       74.16       88.10     13.19 o 
  -9   9   6      257.38      255.63     25.62 o 
  -8   9   6        2.34        9.44     12.44 o 
  -7   9   6      222.14      215.20     17.98 o 
  -6   9   6      443.22      460.57     22.61 o 
  -5   9   6     1773.60     1724.26     59.70 o 
  -4   9   6       81.52       80.12      9.88 o 
  -3   9   6     2517.57     2507.81     75.23 o 
  -2   9   6      580.11      584.72     14.01 o 
  -1   9   6      780.28      754.40     16.83 o 
   0   9   6      264.77      250.70     17.12 o 
   1   9   6      352.18      343.48      9.56 o 
   2   9   6     1989.08     1999.59     38.26 o 
   3   9   6      214.03      197.66      7.69 o 
   4   9   6     2323.90     2318.27     63.73 o 
   5   9   6     2636.54     2665.63     79.37 o 
   6   9   6      829.00      816.32     30.22 o 
   7   9   6       19.19       27.75      5.33 o 
   8   9   6       18.58       12.26      7.02 o 
   9   9   6      571.15      594.63     28.48 o 
  10   9   6      331.87      334.45     21.45 o 
  11   9   6      106.00      115.84     15.72 o 
  -8  10   6        2.20        6.25      7.97 o 
  -7  10   6       28.90       29.40     20.37 o 
  -6  10   6      505.05      498.66     25.27 o 
  -5  10   6     1178.44     1197.57     43.33 o 
  -4  10   6      230.61      213.06     13.67 o 
  -3  10   6     1681.29     1725.76     58.88 o 
  -2  10   6      270.19      274.69     34.18 o 
  -1  10   6      654.15      668.85     22.85 o 
   0  10   6        0.21       -0.36      2.67 o 
   1  10   6      952.22      945.04     23.66 o 
   2  10   6     2381.17     2387.21     49.17 o 
   3  10   6      134.63      150.00      6.59 o 
   4  10   6      899.17      888.67     32.55 o 
   5  10   6     1478.47     1522.63     53.13 o 
   6  10   6       12.26       11.26      5.11 o 
   7  10   6       79.13       89.43     15.10 o 
   8  10   6       76.69       74.67     11.26 o 
   9  10   6     1034.29     1082.51     51.01 o 
  10  10   6      239.08      269.02     23.05 o 
  -7  11   6       71.07       72.10     12.66 o 
  -6  11   6      617.44      627.44     33.11 o 
  -5  11   6      428.93      431.81     24.79 o 
  -4  11   6       37.74       49.53      8.06 o 
  -3  11   6      266.16      280.42     17.68 o 
  -2  11   6     1534.80     1551.17     53.96 o 
  -1  11   6        4.97        9.61      3.74 o 
   0  11   6      255.91      258.09     13.84 o 
   1  11   6      187.13      195.77      9.22 o 
   2  11   6     2372.21     2353.98     50.86 o 
   3  11   6      935.19      919.84     21.85 o 
   4  11   6      571.02      534.31     20.39 o 
   5  11   6     1333.71     1330.12     46.78 o 
   6  11   6      217.48      221.35     15.69 o 
   7  11   6      167.69      182.29     15.15 o 
   8  11   6      156.64      152.25     13.31 o 
   9  11   6     1134.58     1083.65     50.06 o 
  10  11   6      259.25      298.95     19.87 o 
  -7  12   6       47.07       32.44     11.16 o 
  -6  12   6      317.96      312.36     20.89 o 
  -5  12   6      125.53      134.94     14.64 o 
  -4  12   6        6.29       22.29     17.10 o 
  -3  12   6      382.92      346.65     25.62 o 
  -2  12   6     1078.26     1112.84     43.70 o 
  -1  12   6        2.03        9.95      5.08 o 
   0  12   6      169.55      177.06      7.72 o 
   1  12   6      768.85      742.87     27.74 o 
   2  12   6     1794.75     1769.04     42.79 o 
   3  12   6     1203.94     1219.12     44.51 o 
   4  12   6      185.31      200.75     12.75 o 
   5  12   6      496.99      523.26     25.48 o 
   6  12   6       79.65       83.17      8.60 o 
   7  12   6       24.91       32.28      6.86 o 
   8  12   6      474.76      541.65     32.78 o 
   9  12   6      262.71      253.62     19.80 o 
  -6  13   6      579.86      582.40     33.26 o 
  -5  13   6       76.88       90.34     32.76 o 
  -4  13   6        0.76       11.41      6.44 o 
  -3  13   6       73.52       67.29     11.71 o 
  -2  13   6      482.65      476.30     23.32 o 
  -1  13   6       23.53       18.75      7.38 o 
   0  13   6      335.12      342.79     13.13 o 
   1  13   6      512.94      554.59     17.99 o 
   2  13   6      884.42      923.51     28.52 o 
   3  13   6      492.19      489.36     24.32 o 
   4  13   6      332.51      320.62     19.43 o 
   5  13   6      554.18      533.49     27.45 o 
   6  13   6      109.16       91.26     11.01 o 
   7  13   6        3.35        3.12      9.47 o 
   8  13   6      145.03      130.74     15.06 o 
  -5  14   6       50.74       64.49     13.43 o 
  -4  14   6       35.44       54.49     10.42 o 
  -3  14   6       44.62       56.73     11.44 o 
  -2  14   6      265.03      253.40     19.12 o 
  -1  14   6        6.99       11.51      7.18 o 
   0  14   6      109.25       95.80     11.92 o 
   1  14   6      459.35      465.15     19.56 o 
   2  14   6      589.14      578.90     26.64 o 
   3  14   6       34.45       38.95     14.77 o 
   4  14   6      331.61      311.83     34.89 o 
   5  14   6      353.28      322.63     19.72 o 
   6  14   6      612.69      641.21     33.49 o 
   7  14   6        5.73        0.99      7.80 o 
  -3  15   6      135.29      145.24     16.87 o 
  -2  15   6       84.03      117.42     14.70 o 
  -1  15   6      147.29      149.05     18.61 o 
   0  15   6       24.57       31.46     22.05 o 
   1  15   6      417.20      409.90     36.55 o 
   2  15   6      256.01      259.50     28.99 o 
   3  15   6       91.38       76.72      9.52 o 
   4  15   6      150.44      178.08     26.08 o 
   5  15   6      388.63      364.93     22.27 o 
   6  15   6      522.28      514.25     38.74 o 
  -1  16   6      143.99      116.00     23.29 o 
   0  16   6       70.03       80.31     14.57 o 
   1  16   6      252.29      259.01     31.29 o 
   2  16   6       85.96        6.59      8.30 o 
   3  16   6       30.66       23.18     13.87 o 
   4  16   6      171.98      169.71     19.24 o 
  -3 -10   7        0.03       -7.70      9.22 o 
  -2 -10   7      402.28      361.76     30.44 o 
  -1 -10   7      203.01      183.01     17.17 o 
   0 -10   7       27.02       30.93     13.18 o 
   1 -10   7        6.72       49.35     15.16 o 
   2 -10   7       51.07       70.06     19.13 o 
   3 -10   7      148.97      169.27     21.82 o 
  -5  -9   7      102.29      110.62     19.32 o 
  -4  -9   7      222.17      179.09     28.93 o 
  -3  -9   7        0.03        7.83     12.63 o 
  -2  -9   7      832.26      787.40     38.67 o 
  -1  -9   7      615.92      614.23     31.68 o 
   0  -9   7        0.47        4.37     11.15 o 
   1  -9   7        2.76        2.97      5.85 o 
   2  -9   7       10.07        0.92      9.95 o 
   3  -9   7      167.35      181.06     21.40 o 
   4  -9   7       68.71      124.93     25.82 o 
   5  -9   7      313.26      345.57     42.75 o 
  -6  -8   7       61.63       82.33     22.13 o 
  -5  -8   7        5.88        4.15     11.47 o 
  -4  -8   7       44.12       64.16     17.98 o 
  -3  -8   7        0.06        9.06      7.37 o 
  -2  -8   7     1572.91     1506.89     46.51 o 
  -1  -8   7     1460.33     1396.00     54.88 o 
   0  -8   7        3.35        3.25      3.60 o 
   1  -8   7       17.58       25.42      4.68 o 
   2  -8   7       37.25       45.05      6.23 o 
   3  -8   7      188.54      160.87     43.97 o 
   4  -8   7        4.61       -0.60      3.94 o 
   5  -8   7      182.96      216.23     30.91 o 
   6  -8   7      358.93      339.67     41.66 o 
  -7  -7   7        2.13        8.62     10.46 o 
  -6  -7   7      296.54      356.75     39.43 o 
  -5  -7   7       50.00       52.06      9.33 o 
  -4  -7   7       78.00       59.91     10.98 o 
  -3  -7   7       21.62       29.30      5.93 o 
  -2  -7   7     1879.69     1788.17     56.76 o 
  -1  -7   7     1725.47     1680.90     62.71 o 
   0  -7   7       27.51       26.15      5.84 o 
   1  -7   7      365.01      359.65     15.81 o 
   2  -7   7      117.53      109.99      7.47 o 
   3  -7   7       75.92       55.21      6.14 o 
   4  -7   7       59.43       79.18      8.64 o 
   5  -7   7       40.54       40.04      7.93 o 
   6  -7   7      738.40      718.28     37.24 o 
   7  -7   7       56.98       31.76     13.28 o 
  -8  -6   7      716.94      700.60     56.51 o 
  -7  -6   7       16.41       19.22     15.44 o 
  -6  -6   7      191.38      185.49     15.22 o 
  -5  -6   7      118.69      117.25      8.48 o 
  -4  -6   7      213.97      198.75      9.98 o 
  -3  -6   7       78.92       86.28      9.95 o 
  -2  -6   7      579.00      577.94     33.65 o 
  -1  -6   7     1057.51     1047.21     80.37 o 
   0  -6   7       65.68       72.12      7.59 o 
   1  -6   7     1652.15     1638.62     41.67 o 
   2  -6   7     1211.63     1205.72     39.74 o 
   3  -6   7        0.66        6.89      3.62 o 
   4  -6   7      342.43      325.50     13.05 o 
   5  -6   7        1.89        0.18      4.74 o 
   6  -6   7      963.44      947.27     42.25 o 
   7  -6   7       93.16       91.46     11.01 o 
   8  -6   7      145.52      105.18     15.41 o 
  -8  -5   7      417.62      411.20     45.00 o 
  -7  -5   7        2.43       -6.95      6.95 o 
  -6  -5   7      291.23      298.55     13.91 o 
  -5  -5   7      737.24      762.94     24.43 o 
  -4  -5   7      407.02      376.58     13.91 o 
  -3  -5   7      261.75      229.14     36.71 o 
  -2  -5   7       35.53       39.49      4.20 o 
  -1  -5   7     2307.50     2175.06     49.08 o 
   0  -5   7      361.30      364.87     14.13 o 
   1  -5   7     3113.56     3121.57     70.00 o 
   2  -5   7     1700.86     1711.29     41.62 o 
   3  -5   7       71.54       78.33      5.82 o 
   4  -5   7      245.72      238.00     17.70 o 
   5  -5   7       41.46       39.21      5.54 o 
   6  -5   7      717.58      698.90     29.39 o 
   7  -5   7       99.97       90.04     11.05 o 
   8  -5   7      136.99      156.92     16.79 o 
   9  -5   7      550.02      576.00     32.51 o 
  -9  -4   7      300.73      285.77     27.79 o 
  -8  -4   7       23.28       17.37      7.93 o 
  -7  -4   7       18.34        8.93      6.65 o 
  -6  -4   7      536.13      535.64     19.50 o 
  -5  -4   7     2882.36     2914.16     70.12 o 
  -4  -4   7       87.98       86.13     11.60 o 
  -3  -4   7        0.31        4.93      2.83 o 
  -2  -4   7       52.70       55.51      5.39 o 
  -1  -4   7     1900.69     1809.40     37.63 o 
   0  -4   7      582.59      540.83     21.49 o 
   1  -4   7     1918.72     1980.02     40.70 o 
   2  -4   7     2048.77     2026.01     42.84 o 
   3  -4   7       55.25       61.93      8.94 o 
   4  -4   7       39.94       40.48      3.83 o 
   5  -4   7      142.98      135.88      7.73 o 
   6  -4   7      507.35      523.81     31.47 o 
   7  -4   7      404.47      418.84     22.86 o 
   8  -4   7       27.13       31.14      9.04 o 
   9  -4   7      788.00      767.28     42.04 o 
  -9  -3   7      154.70      153.60     13.60 o 
  -8  -3   7        9.12        8.25      6.71 o 
  -7  -3   7        3.67        9.72      4.10 o 
  -6  -3   7      333.03      337.37     18.52 o 
  -5  -3   7     3237.93     3212.31     73.78 o 
  -4  -3   7      479.51      420.52     18.86 o 
  -3  -3   7       80.12       76.53      4.40 o 
  -2  -3   7      664.23      650.95     16.85 o 
  -1  -3   7     1423.58     1397.30     33.32 o 
   0  -3   7      305.46      298.75     18.41 o 
   1  -3   7      481.30      477.57     16.47 o 
   2  -3   7     2895.45     2951.04     57.07 o 
   3  -3   7      831.40      773.35     19.01 o 
   4  -3   7       24.33       33.06      9.31 o 
   5  -3   7      405.99      409.71     13.28 o 
   6  -3   7      144.56      148.74      7.32 o 
   7  -3   7      708.44      698.75     28.26 o 
   8  -3   7       12.60        4.88      6.53 o 
   9  -3   7      773.11      827.48     42.10 o 
  10  -3   7      147.67      164.86     18.28 o 
 -10  -2   7      180.26      183.88     21.73 o 
  -9  -2   7      419.48      418.37     23.23 o 
  -8  -2   7       18.87       37.49      5.78 o 
  -7  -2   7       15.72       10.99      6.40 o 
  -6  -2   7      146.73      155.28     10.39 o 
  -5  -2   7     1364.15     1326.72     40.08 o 
  -4  -2   7     1055.89     1078.98     25.68 o 
  -3  -2   7      268.42      287.84      9.56 o 
  -2  -2   7     3559.06     3645.15     64.15 o 
  -1  -2   7     1443.01     1515.09     33.64 o 
   0  -2   7      228.19      228.21      8.67 o 
   1  -2   7      361.45      341.79      7.72 o 
   2  -2   7     1986.71     1918.48     34.51 o 
   3  -2   7     2219.05     2275.54     45.32 o 
   4  -2   7       10.09       18.84      8.57 o 
   5  -2   7      752.77      780.19     29.10 o 
   6  -2   7      221.24      215.85     15.20 o 
   7  -2   7      568.13      553.97     21.30 o 
   8  -2   7       16.52       21.25      8.77 o 
   9  -2   7      692.10      698.69     34.63 o 
  10  -2   7      194.09      203.90     34.42 o 
 -10  -1   7      204.29      208.07     19.23 o 
  -9  -1   7      712.68      743.90     39.61 o 
  -8  -1   7      212.76      227.20     12.45 o 
  -7  -1   7        6.99        9.33      4.49 o 
  -6  -1   7       75.07       63.59      4.50 o 
  -5  -1   7      601.91      599.53     17.59 o 
  -4  -1   7     2088.25     2072.68     45.38 o 
  -3  -1   7       46.39       54.54      7.70 o 
  -2  -1   7     5395.89     5524.18     89.23 o 
  -1  -1   7     2075.34     2119.41     31.82 o 
   0  -1   7       85.10       80.69      5.69 o 
   1  -1   7      150.56      155.41      3.77 o 
   2  -1   7     1138.65     1099.73     18.44 o 
   3  -1   7     3338.73     3389.94     77.86 o 
   4  -1   7      123.83      134.15      6.57 o 
   5  -1   7      873.26      917.85     47.10 o 
   6  -1   7     1284.16     1280.60     52.74 o 
   7  -1   7      790.99      776.00     21.85 o 
   8  -1   7       48.19       57.20      6.24 o 
   9  -1   7      212.08      202.77     15.61 o 
  10  -1   7      191.53      194.68     14.38 o 
 -10   0   7       33.56       39.50     10.79 o 
  -9   0   7     1180.04     1175.78     40.57 o 
  -8   0   7      548.68      588.27     21.89 o 
  -7   0   7      289.67      278.81     12.62 o 
  -6   0   7      190.76      192.73      8.51 o 
  -5   0   7      167.30      169.07     16.92 o 
  -4   0   7     3056.26     3084.40     60.37 o 
  -3   0   7      232.61      248.99     13.94 o 
  -2   0   7     8273.76     8299.55    124.01 o 
  -1   0   7     2985.65     2860.47     54.40 o 
   0   0   7      371.88      385.47     12.51 o 
   1   0   7      245.88      234.26     16.92 o 
   2   0   7     1599.31     1665.62     25.74 o 
   3   0   7     1517.39     1527.99     33.01 o 
   4   0   7        1.47       13.81      8.78 o 
   5   0   7      890.47      900.69     21.59 o 
   6   0   7     3890.01     3886.69     91.51 o 
   7   0   7      630.21      665.56     26.03 o 
   8   0   7       46.08       49.78      9.11 o 
   9   0   7       46.97       46.29      6.40 o 
  10   0   7      153.60      158.96     17.25 o 
  11   0   7        0.62        4.33      6.54 o 
 -10   1   7        9.61       17.05     12.49 o 
  -9   1   7     1238.19     1182.24     43.17 o 
  -8   1   7      725.32      762.36     26.51 o 
  -7   1   7      405.21      418.30     15.86 o 
  -6   1   7      479.54      471.04     14.04 o 
  -5   1   7      268.31      283.60      9.84 o 
  -4   1   7     2692.97     2338.24    252.10 o 
  -3   1   7      584.22      606.89     19.10 o 
  -2   1   7     6505.50     6581.29    154.92 o 
  -1   1   7     2998.57     3097.12    105.46 o 
   0   1   7       22.24       25.15      3.50 o 
   1   1   7     2220.66     2326.99     66.01 o 
   2   1   7     1691.43     1687.05     23.68 o 
   3   1   7      101.53      131.05      4.26 o 
   4   1   7      247.72      240.79      8.76 o 
   5   1   7      912.53      921.12     20.99 o 
   6   1   7     5464.01     5581.39    115.29 o 
   7   1   7      923.87      941.87     25.86 o 
   8   1   7      173.66      175.88      9.40 o 
   9   1   7       84.20       77.67      7.26 o 
  10   1   7      172.62      161.31      9.77 o 
  11   1   7        5.46        5.21      9.82 o 
 -10   2   7        3.30        6.17      8.00 o 
  -9   2   7      721.24      690.58     38.01 o 
  -8   2   7      675.67      688.83     24.64 o 
  -7   2   7      290.01      280.77     10.59 o 
  -6   2   7     1345.95     1377.78     34.08 o 
  -5   2   7      634.99      637.43     16.90 o 
  -4   2   7     2492.23     2614.76    114.24 o 
  -3   2   7      134.91      129.94      6.12 o 
  -2   2   7     2562.18     2608.02     56.64 o 
  -1   2   7     7428.11     6995.92     83.63 o 
   0   2   7      594.47      601.36     27.89 o 
   1   2   7     2242.96     2107.89     46.33 o 
   2   2   7     1859.66     1916.26     26.02 o 
   3   2   7      241.17      218.01      5.75 o 
   4   2   7      243.58      236.80     10.18 o 
   5   2   7      387.97      408.45     10.70 o 
   6   2   7     6634.88     6646.37    132.28 o 
   7   2   7      387.35      393.18     14.71 o 
   8   2   7      264.43      262.73     10.54 o 
   9   2   7      573.00      606.00     44.15 o 
  10   2   7      414.47      423.20     21.70 o 
  11   2   7       61.07       62.09     15.07 o 
 -10   3   7        6.57       28.83     19.70 o 
  -9   3   7      691.23      686.10     33.41 o 
  -8   3   7      760.51      759.81     25.21 o 
  -7   3   7        5.05       10.15      9.61 o 
  -6   3   7      749.30      739.43     21.04 o 
  -5   3   7      459.16      457.94     26.43 o 
  -4   3   7      361.05      365.10     21.02 o 
  -3   3   7      476.86      501.17     25.19 o 
  -2   3   7     1917.80     1897.94     32.04 o 
  -1   3   7    10713.31    10428.79    142.30 o 
   0   3   7     3382.31     3189.54     66.30 o 
   1   3   7     8532.19     8029.97     94.79 o 
   2   3   7      596.35      603.90      9.72 o 
   3   3   7      435.78      396.51      8.04 o 
   4   3   7     1055.19     1080.15     31.22 o 
   5   3   7      241.11      207.40      9.16 o 
   6   3   7     2580.84     2558.01     51.38 o 
   7   3   7      163.69      172.27      7.38 o 
   8   3   7      400.13      426.48     16.77 o 
   9   3   7     1541.54     1600.54     46.74 o 
  10   3   7      647.11      621.85     25.95 o 
  11   3   7       31.33       45.45      8.69 o 
 -10   4   7       97.69      130.56     15.56 o 
  -9   4   7      327.25      307.46     18.72 o 
  -8   4   7      401.33      396.29     21.53 o 
  -7   4   7       52.62       50.24      5.92 o 
  -6   4   7      203.95      222.96      9.36 o 
  -5   4   7     2571.06     2690.77     57.55 o 
  -4   4   7       11.89       14.34      5.28 o 
  -3   4   7      304.99      287.62     26.61 o 
  -2   4   7     2404.58     2484.68     87.48 o 
  -1   4   7    11991.71    12111.88    268.16 o 
   0   4   7     1186.74     1121.67     21.34 o 
   1   4   7      302.15      269.61     11.45 o 
   2   4   7     2980.34     2529.96     36.90 o 
   3   4   7      327.05      348.64      9.29 o 
   4   4   7      218.25      194.92      6.03 o 
   5   4   7      838.11      821.41     17.36 o 
   6   4   7      332.19      330.67     12.90 o 
   7   4   7      597.66      586.50     21.10 o 
   8   4   7      219.57      219.76      9.14 o 
   9   4   7     3502.93     3366.26     99.83 o 
  10   4   7      264.16      241.54     16.50 o 
  11   4   7       74.18       85.82     21.18 o 
 -10   5   7      429.17      403.12     25.91 o 
  -9   5   7      323.93      294.94     18.89 o 
  -8   5   7      274.46      291.15     15.38 o 
  -7   5   7      511.90      480.45     23.68 o 
  -6   5   7      390.40      377.76     12.46 o 
  -5   5   7     1796.35     1892.36     41.37 o 
  -4   5   7      168.13      167.49      6.44 o 
  -3   5   7       68.10       70.71      4.12 o 
  -2   5   7     1627.09     1575.62     45.37 o 
  -1   5   7     5322.33     4984.72    312.04 o 
   0   5   7        9.27       26.00      7.22 o 
   1   5   7     2297.28     2276.37     34.76 o 
   2   5   7     4738.27     4455.41     67.28 o 
   3   5   7     5067.87     4615.24     79.35 o 
   4   5   7      216.91      232.08     20.60 o 
   5   5   7       50.06       56.21      3.65 o 
   6   5   7      297.32      294.45      8.70 o 
   7   5   7     1033.79     1037.31     23.92 o 
   8   5   7      411.59      412.50     17.38 o 
   9   5   7     1577.27     1603.26     55.97 o 
  10   5   7       80.10       92.26     11.13 o 
  11   5   7       21.13       27.66      8.55 o 
 -10   6   7      394.17      353.71     28.05 o 
  -9   6   7      290.77      275.27     19.06 o 
  -8   6   7      300.39      285.40     17.12 o 
  -7   6   7      213.80      227.52     13.61 o 
  -6   6   7      433.93      417.47     18.36 o 
  -5   6   7     1150.90     1201.40     29.05 o 
  -4   6   7     1100.89     1129.58     24.47 o 
  -3   6   7      160.42      167.24      9.48 o 
  -2   6   7     4030.38     4163.38    122.95 o 
  -1   6   7      743.51      775.69     20.52 o 
   0   6   7      245.85      233.30     14.16 o 
   1   6   7     1420.49     1350.54     22.78 o 
   2   6   7     5153.97     4765.99     91.06 o 
   3   6   7     6539.84     5987.70    124.76 o 
   4   6   7      143.98      158.75      5.38 o 
   5   6   7      355.07      336.30      9.63 o 
   6   6   7      255.14      274.02      8.50 o 
   7   6   7     1175.34     1143.96     35.94 o 
   8   6   7      174.66      155.79     10.56 o 
   9   6   7      859.08      802.21     39.11 o 
  10   6   7      157.93      174.67     16.86 o 
  11   6   7       11.72       11.19      6.09 o 
  -9   7   7      555.87      568.95     34.11 o 
  -8   7   7      234.01      235.05     16.48 o 
  -7   7   7       53.77       65.22     13.94 o 
  -6   7   7      107.93      108.94     12.71 o 
  -5   7   7     1048.60     1046.73     37.96 o 
  -4   7   7     4017.82     4171.01     82.30 o 
  -3   7   7       37.59       50.32      6.47 o 
  -2   7   7     2646.82     2716.96     49.85 o 
  -1   7   7      322.13      320.11      8.33 o 
   0   7   7      349.72      306.26      7.87 o 
   1   7   7      730.27      758.97     15.85 o 
   2   7   7     3193.65     3016.37     52.17 o 
   3   7   7     3346.23     3171.47     53.31 o 
   4   7   7        9.45       13.32      4.04 o 
   5   7   7      677.33      602.01     12.83 o 
   6   7   7     2101.35     2120.75     62.58 o 
   7   7   7     1729.69     1737.08     55.91 o 
   8   7   7       32.15       46.25     12.97 o 
   9   7   7      186.46      206.16     14.84 o 
  10   7   7       55.54       62.52      8.67 o 
  11   7   7       10.55        8.91      6.06 o 
  -9   8   7      351.74      343.00     23.13 o 
  -8   8   7       18.07       30.09     13.64 o 
  -7   8   7      270.51      292.68     20.29 o 
  -6   8   7      162.73      156.20     11.69 o 
  -5   8   7     1489.90     1459.19    169.08 o 
  -4   8   7     2178.83     2323.04     73.43 o 
  -3   8   7       28.16       38.70      5.93 o 
  -2   8   7     2331.27     2452.89     48.46 o 
  -1   8   7     2843.82     2929.08     58.69 o 
   0   8   7       20.25       19.40      2.44 o 
   1   8   7      271.25      259.88      7.15 o 
   2   8   7      630.85      586.38     12.21 o 
   3   8   7      298.49      278.02      7.77 o 
   4   8   7       29.77       38.38      6.10 o 
   5   8   7     1209.52     1156.42     36.54 o 
   6   8   7     4742.68     4846.98    139.59 o 
   7   8   7     1039.50      989.47     32.96 o 
   8   8   7        4.20       -3.61      4.86 o 
   9   8   7       49.48       63.90     13.85 o 
  10   8   7      163.24      178.88     16.13 o 
  11   8   7        0.62       -1.01      6.11 o 
  -8   9   7       34.31       38.88     26.29 o 
  -7   9   7      165.15      189.70     17.09 o 
  -6   9   7      384.83      392.00     30.75 o 
  -5   9   7      811.44      839.85     44.83 o 
  -4   9   7     2159.41     2228.20     73.06 o 
  -3   9   7      251.79      259.38     15.13 o 
  -2   9   7     1953.95     1932.50     40.33 o 
  -1   9   7     1437.64     1464.47     32.53 o 
   0   9   7       24.09       32.95      3.29 o 
   1   9   7      600.67      583.36     14.36 o 
   2   9   7      461.63      496.67     24.12 o 
   3   9   7       57.06       66.80      3.88 o 
   4   9   7       27.28       38.86      4.13 o 
   5   9   7     1536.92     1600.12     52.20 o 
   6   9   7     4021.40     4201.99    129.34 o 
   7   9   7      513.98      534.31     25.31 o 
   8   9   7        1.80        8.22      5.12 o 
   9   9   7       81.64       94.72     10.14 o 
  10   9   7      448.95      447.10     24.90 o 
  -8  10   7      121.29      114.57     15.55 o 
  -7  10   7       13.94       25.01      6.66 o 
  -6  10   7       98.37      117.51     13.37 o 
  -5  10   7      137.53      143.56     13.73 o 
  -4  10   7      276.25      273.25     18.73 o 
  -3  10   7       85.17       89.78     10.16 o 
  -2  10   7     2515.57     2563.75     53.14 o 
  -1  10   7     4224.82     4276.84     86.60 o 
   0  10   7      779.06      728.04     39.80 o 
   1  10   7      670.82      694.81     17.91 o 
   2  10   7      103.56       96.67      7.58 o 
   3  10   7      125.38      134.16      6.68 o 
   4  10   7      511.43      494.66     21.11 o 
   5  10   7      325.03      337.51     18.99 o 
   6  10   7     1811.05     1902.27     66.01 o 
   7  10   7       11.12       22.36     10.39 o 
   8  10   7      166.42      182.61     12.13 o 
   9  10   7      633.26      635.44     34.74 o 
  10  10   7      846.80      819.52     44.44 o 
  -7  11   7       13.95       24.42      9.73 o 
  -6  11   7       20.62       25.44      7.50 o 
  -5  11   7      166.12      171.72     13.35 o 
  -4  11   7       99.12      126.16     12.91 o 
  -3  11   7      238.33      235.50     14.35 o 
  -2  11   7     1146.41     1257.05     90.07 o 
  -1  11   7     2900.67     2967.46     96.21 o 
   0  11   7      610.36      599.75     40.30 o 
   1  11   7      762.75      795.87     23.65 o 
   2  11   7      209.12      212.01     13.91 o 
   3  11   7      281.64      282.62     12.83 o 
   4  11   7      349.27      365.12     26.25 o 
   5  11   7      460.92      469.52     33.41 o 
   6  11   7      673.33      642.84     30.50 o 
   7  11   7       51.19       63.70      8.92 o 
   8  11   7       93.81       99.51     13.78 o 
   9  11   7      747.49      762.51     41.87 o 
  10  11   7      355.57      314.73     26.15 o 
  -7  12   7       46.80       49.11     12.84 o 
  -6  12   7       53.43       71.06     12.73 o 
  -5  12   7      217.01      200.14     24.23 o 
  -4  12   7       15.12       41.95      9.48 o 
  -3  12   7       18.22       37.20     16.75 o 
  -2  12   7      450.69      500.32     25.19 o 
  -1  12   7     2759.89     2981.44     98.57 o 
   0  12   7        0.45        1.90      3.00 o 
   1  12   7      564.75      548.95     16.80 o 
   2  12   7      447.84      458.50     14.98 o 
   3  12   7      637.60      633.17     26.63 o 
   4  12   7      499.68      484.25     20.98 o 
   5  12   7      143.12      140.82     18.59 o 
   6  12   7      538.89      591.64     29.94 o 
   7  12   7       15.84       26.46      9.30 o 
   8  12   7       30.38       63.10     12.19 o 
   9  12   7      583.00      608.33     37.61 o 
  -6  13   7       90.61       91.36     12.26 o 
  -5  13   7      264.22      232.39     17.87 o 
  -4  13   7      136.09      128.91     17.96 o 
  -3  13   7       35.49       38.01      9.25 o 
  -2  13   7      487.63      517.31     40.90 o 
  -1  13   7      435.99      475.36     24.42 o 
   0  13   7       25.82       24.93      7.20 o 
   1  13   7      388.66      369.17     13.22 o 
   2  13   7      859.80      856.34     25.06 o 
   3  13   7     1071.42     1003.04     37.00 o 
   4  13   7       42.56       41.37      7.16 o 
   5  13   7       79.91      108.90     12.14 o 
   6  13   7      170.65      174.65     18.02 o 
   7  13   7      594.65      565.17     28.32 o 
   8  13   7       96.52      123.08     17.26 o 
  -5  14   7      253.85      248.81     23.08 o 
  -4  14   7      248.59      242.46     38.19 o 
  -3  14   7       19.15       26.61     11.84 o 
  -2  14   7      347.66      349.64     23.17 o 
  -1  14   7      128.05      140.20     13.84 o 
   0  14   7        0.84       14.05      7.03 o 
   1  14   7      163.06      176.82      9.45 o 
   2  14   7      921.30      930.29     37.88 o 
   3  14   7      243.59      227.36     18.09 o 
   4  14   7       18.28       29.17     18.27 o 
   5  14   7       24.41       27.36      8.83 o 
   6  14   7      576.81      605.13     34.54 o 
   7  14   7      430.82      430.33     26.45 o 
  -3  15   7        1.25        0.91     14.29 o 
  -2  15   7      256.16      298.78     22.69 o 
  -1  15   7      146.73      165.68     21.54 o 
   0  15   7       40.62       31.87      9.02 o 
   1  15   7       64.48       96.76     17.79 o 
   2  15   7      292.47      295.74     18.76 o 
   3  15   7       55.38       53.25      9.91 o 
   4  15   7        3.26       20.28      8.22 o 
   5  15   7       68.42       94.32     13.83 o 
   6  15   7      656.53      679.97     40.12 o 
  -1  16   7      146.20      127.07     23.80 o 
   0  16   7       69.77       53.11     11.89 o 
   1  16   7       20.60       66.55     17.33 o 
   2  16   7      198.24        7.38      8.26 o 
   3  16   7       45.46       33.14     15.03 o 
   4  16   7        0.17        3.84      5.16 o 
  -4  -9   8      136.56      152.05     28.18 o 
  -3  -9   8       96.95       98.12     16.92 o 
  -2  -9   8       50.49       70.35     12.41 o 
  -1  -9   8      140.67      118.52     14.56 o 
   0  -9   8       15.94       27.96     18.73 o 
   1  -9   8       27.65       46.82     12.26 o 
   2  -9   8       95.53      100.56     21.58 o 
   3  -9   8      656.81      672.15     50.11 o 
  -5  -8   8      171.72      160.62     28.78 o 
  -4  -8   8      162.75      155.68     26.71 o 
  -3  -8   8      221.87      224.38     19.09 o 
  -2  -8   8       78.86       75.86     10.42 o 
  -1  -8   8      362.58      302.08     41.83 o 
   0  -8   8       18.75       55.75     10.39 o 
   1  -8   8       22.38       30.67      7.07 o 
   2  -8   8       58.57       63.51     10.53 o 
   3  -8   8      761.20      863.04     67.28 o 
   4  -8   8      244.84      278.20     36.97 o 
   5  -8   8       33.14       15.81     11.38 o 
  -6  -7   8       69.68       65.97     21.16 o 
  -5  -7   8      232.72      246.07     33.64 o 
  -4  -7   8      363.12      345.46     22.00 o 
  -3  -7   8      542.17      521.15     36.79 o 
  -2  -7   8      102.91       68.51     11.48 o 
  -1  -7   8      237.59      230.61     15.37 o 
   0  -7   8       40.15       49.51     12.63 o 
   1  -7   8       77.59       74.67      8.98 o 
   2  -7   8      293.48      254.12     13.82 o 
   3  -7   8      489.25      481.39     25.06 o 
   4  -7   8      161.40      186.59     28.05 o 
   5  -7   8       12.97       -3.59     12.21 o 
   6  -7   8      357.88      378.33     43.64 o 
  -7  -6   8      318.25      287.79     30.80 o 
  -6  -6   8       85.97       84.97     21.16 o 
  -5  -6   8      243.92      249.33     17.11 o 
  -4  -6   8      456.42      425.73     29.03 o 
  -3  -6   8      119.28      119.99     13.17 o 
  -2  -6   8       15.88       12.48      8.07 o 
  -1  -6   8      295.14      297.09     18.76 o 
   0  -6   8      966.87      924.33     36.60 o 
   1  -6   8        1.13        6.47      4.10 o 
   2  -6   8      525.89      472.73     15.71 o 
   3  -6   8      147.66      143.54      8.76 o 
   4  -6   8      232.70      217.47     10.48 o 
   5  -6   8        0.56       -5.54      5.54 o 
   6  -6   8      608.81      635.58     57.83 o 
   7  -6   8      335.40      414.07     46.45 o 
  -8  -5   8      294.73      289.12     40.67 o 
  -7  -5   8      216.53      227.91     31.42 o 
  -6  -5   8       61.91       74.17     19.50 o 
  -5  -5   8      709.12      676.23     30.88 o 
  -4  -5   8      400.17      397.75     22.64 o 
  -3  -5   8       64.09       68.35     10.41 o 
  -2  -5   8      216.92      218.83     18.22 o 
  -1  -5   8      588.56      516.67     20.64 o 
   0  -5   8     3001.27     2732.44     80.56 o 
   1  -5   8      375.16      372.86     13.99 o 
   2  -5   8      160.86      177.74      8.64 o 
   3  -5   8       68.47       64.98      7.41 o 
   4  -5   8        0.68       -2.57      3.09 o 
   5  -5   8      166.25      155.00      9.31 o 
   6  -5   8      447.32      433.60     22.39 o 
   7  -5   8      687.97      676.97     32.83 o 
   8  -5   8       87.50      110.24     26.46 o 
  -8  -4   8      153.64      124.86     19.65 o 
  -7  -4   8      372.94      405.91     40.37 o 
  -6  -4   8        5.70       11.98      5.28 o 
  -5  -4   8     1110.63     1128.08     56.81 o 
  -4  -4   8      867.55      861.56     25.17 o 
  -3  -4   8      287.55      282.16     11.91 o 
  -2  -4   8       50.29       52.95      4.41 o 
  -1  -4   8      396.32      375.22     15.81 o 
   0  -4   8     4854.31     4787.41    214.55 o 
   1  -4   8      386.26      369.90     11.42 o 
   2  -4   8      537.15      505.55     14.70 o 
   3  -4   8      570.29      535.83     18.51 o 
   4  -4   8        9.32        8.41      3.49 o 
   5  -4   8       72.22       88.54     10.42 o 
   6  -4   8      196.11      195.55     10.43 o 
   7  -4   8      779.89      742.22     33.27 o 
   8  -4   8       95.84      122.04     14.76 o 
   9  -4   8       30.87       48.21     14.10 o 
  -9  -3   8       37.02       47.70     19.50 o 
  -8  -3   8      250.14      272.73     26.03 o 
  -7  -3   8      900.40      863.43     35.84 o 
  -6  -3   8       36.37       44.64     11.06 o 
  -5  -3   8      868.20      783.39     76.01 o 
  -4  -3   8      660.11      626.09     22.23 o 
  -3  -3   8      464.91      464.18     13.18 o 
  -2  -3   8       91.43       85.34      4.60 o 
  -1  -3   8     1296.41     1259.41     31.14 o 
   0  -3   8     2889.21     2761.23     81.99 o 
   1  -3   8      833.83      784.55     26.46 o 
   2  -3   8      622.50      596.83     14.99 o 
   3  -3   8     2519.46     2448.48     72.10 o 
   4  -3   8      135.93      131.07      6.75 o 
   5  -3   8       67.92       75.55      8.02 o 
   6  -3   8       49.43       59.42     10.84 o 
   7  -3   8        8.40       13.46      4.69 o 
   8  -3   8      248.55      224.61     17.39 o 
   9  -3   8      161.22      173.73     22.95 o 
  -9  -2   8      255.06      260.08     26.26 o 
  -8  -2   8      539.75      522.28     25.99 o 
  -7  -2   8      587.77      574.23     23.55 o 
  -6  -2   8      423.69      430.31     16.06 o 
  -5  -2   8      762.89      769.84     22.30 o 
  -4  -2   8     1190.83     1186.85     29.66 o 
  -3  -2   8      213.64      201.81      6.84 o 
  -2  -2   8      345.37      353.98     13.40 o 
  -1  -2   8      903.94      920.37     32.76 o 
   0  -2   8     1059.96     1018.51     32.56 o 
   1  -2   8      531.47      524.24     24.51 o 
   2  -2   8      630.85      589.20     19.29 o 
   3  -2   8     7509.44     7317.00    165.42 o 
   4  -2   8      862.52      899.33     24.14 o 
   5  -2   8      259.04      282.35     10.19 o 
   6  -2   8       30.85       32.27      4.88 o 
   7  -2   8        1.62        4.03      3.58 o 
   8  -2   8      277.54      271.22     16.57 o 
   9  -2   8      136.04      143.90     18.77 o 
  10  -2   8      737.63      706.23     36.81 o 
  -9  -1   8      288.01      309.81     22.44 o 
  -8  -1   8      481.55      448.06     19.03 o 
  -7  -1   8      773.88      780.50     25.84 o 
  -6  -1   8       95.14       91.04      9.74 o 
  -5  -1   8     1470.86     1507.42     43.82 o 
  -4  -1   8      816.27      813.49     21.19 o 
  -3  -1   8      596.94      608.56     14.48 o 
  -2  -1   8      115.25      111.02      4.50 o 
  -1  -1   8     1672.91     1636.91     45.69 o 
   0  -1   8       27.99       23.64      3.83 o 
   1  -1   8      237.93      225.14     11.61 o 
   2  -1   8      951.83      885.59     41.36 o 
   3  -1   8     8756.02     8843.24    156.03 o 
   4  -1   8     2549.65     2657.78    121.74 o 
   5  -1   8      456.61      464.07     13.80 o 
   6  -1   8       15.48       15.18      4.94 o 
   7  -1   8        5.83       10.74      3.26 o 
   8  -1   8      233.21      239.14     10.53 o 
   9  -1   8       11.42        8.68      7.07 o 
  10  -1   8      384.63      380.40     25.58 o 
  -9   0   8      146.64      157.13     15.76 o 
  -8   0   8      879.93      896.17     31.05 o 
  -7   0   8      491.91      472.29     16.84 o 
  -6   0   8      342.82      347.96     18.66 o 
  -5   0   8     1103.61     1073.48     37.95 o 
  -4   0   8     2703.62     2690.88     55.43 o 
  -3   0   8     4546.08     4621.01    102.33 o 
  -2   0   8       86.47      100.75     12.72 o 
  -1   0   8      529.97      465.71     17.23 o 
   0   0   8      555.47      516.71     17.17 o 
   1   0   8       41.31       59.34      5.22 o 
   2   0   8     1384.09     1327.06     45.73 o 
   3   0   8     8299.98     8240.90    138.30 o 
   4   0   8     2036.11     2090.48     42.43 o 
   5   0   8      163.71      163.34      7.34 o 
   6   0   8      837.03      838.53     23.24 o 
   7   0   8      333.34      329.43     15.70 o 
   8   0   8      102.12      110.59     12.13 o 
   9   0   8      119.01      134.98     10.51 o 
  10   0   8      179.03      177.39     15.71 o 
  -9   1   8        1.98       -0.24      4.66 o 
  -8   1   8     1248.09     1266.22     40.49 o 
  -7   1   8      286.09      281.13     12.82 o 
  -6   1   8      880.17      882.19     25.06 o 
  -5   1   8      971.77      953.14     31.09 o 
  -4   1   8     2226.17     2171.22     44.68 o 
  -3   1   8     2960.90     2985.51     57.36 o 
  -2   1   8        0.99        7.87      4.12 o 
  -1   1   8     1994.78     2059.36     53.81 o 
   0   1   8      527.26      489.78     18.01 o 
   1   1   8        4.97       79.32     35.88 o 
   2   1   8     1891.54     1763.12     50.72 o 
   3   1   8     1823.55     1811.93     31.04 o 
   4   1   8     2134.00     2124.18     40.78 o 
   5   1   8        2.87        7.09      2.85 o 
   6   1   8     3313.73     3369.31     73.94 o 
   7   1   8      459.82      441.55     14.68 o 
   8   1   8       24.53       34.80      5.93 o 
   9   1   8      116.35      126.38      7.61 o 
  10   1   8      158.34      149.72     15.28 o 
  11   1   8      437.33      473.77     38.67 o 
 -10   2   8      297.63      271.35     24.51 o 
  -9   2   8        0.20       -0.85      4.70 o 
  -8   2   8     1067.16     1096.02     33.92 o 
  -7   2   8      197.98      184.06      9.47 o 
  -6   2   8      779.94      761.20     31.15 o 
  -5   2   8     1349.52     1380.01     43.03 o 
  -4   2   8     1853.52     1906.00     50.18 o 
  -3   2   8     1445.06     1466.50     36.91 o 
  -2   2   8      208.16      235.91     15.42 o 
  -1   2   8     1248.73     1133.78     46.71 o 
   0   2   8     8333.52     8329.79    195.68 o 
   1   2   8      278.81      251.16     11.93 o 
   2   2   8     1040.35     1097.31     28.19 o 
   3   2   8        9.79       14.54      3.58 o 
   4   2   8      443.11      450.75     10.71 o 
   5   2   8      295.43      299.18      9.63 o 
   6   2   8     3988.16     3946.60     83.26 o 
   7   2   8     2075.12     2118.73     51.55 o 
   8   2   8      167.34      168.18     13.33 o 
   9   2   8       29.12       32.77      7.68 o 
  10   2   8      124.23      149.05     12.38 o 
  11   2   8      365.62      343.80     32.56 o 
 -10   3   8      224.20      199.89     26.35 o 
  -9   3   8        2.80       -0.13      5.55 o 
  -8   3   8      555.90      558.97     21.30 o 
  -7   3   8      501.97      517.29     18.44 o 
  -6   3   8       17.44       31.03     10.14 o 
  -5   3   8     2936.65     2876.78     61.93 o 
  -4   3   8      350.40      339.39     14.93 o 
  -3   3   8      259.68      313.03      9.24 o 
  -2   3   8        1.88        6.20      4.62 o 
  -1   3   8     4032.83     3988.29     54.28 o 
   0   3   8    21397.67    20879.97    536.03 o 
   1   3   8      822.37      839.14     23.47 o 
   2   3   8     1804.96     1651.42     38.00 o 
   3   3   8      439.82      444.28      8.91 o 
   4   3   8      289.66      302.13      8.03 o 
   5   3   8       58.73       68.77      4.34 o 
   6   3   8     2509.99     2403.87     62.64 o 
   7   3   8     1859.81     1765.10     76.85 o 
   8   3   8      142.26      139.02      7.68 o 
   9   3   8       39.95       46.86      5.55 o 
  10   3   8      237.55      217.49     14.92 o 
  11   3   8      324.21      296.09     17.41 o 
 -10   4   8       34.80       57.91     12.15 o 
  -9   4   8       22.56       30.78      6.40 o 
  -8   4   8      383.05      349.72     33.29 o 
  -7   4   8     2046.36     2050.45     52.51 o 
  -6   4   8       11.88       13.15      4.92 o 
  -5   4   8     1766.36     1765.79     58.01 o 
  -4   4   8      543.70      571.88     15.42 o 
  -3   4   8      842.82      820.20     18.02 o 
  -2   4   8        3.64       18.96      3.59 o 
  -1   4   8     1823.42     1880.81     61.82 o 
   0   4   8    15979.40    14984.16    264.07 o 
   1   4   8      183.65      158.08      4.67 o 
   2   4   8      903.42      848.62     15.69 o 
   3   4   8     2516.58     2499.13     40.98 o 
   4   4   8        3.77        5.65      2.34 o 
   5   4   8       84.45      105.37      9.98 o 
   6   4   8      244.72      249.44      8.93 o 
   7   4   8     1735.72     1695.33     38.45 o 
   8   4   8      350.49      307.54     44.77 o 
   9   4   8      225.18      223.88     15.03 o 
  10   4   8      632.77      631.05     42.50 o 
  11   4   8      156.45      140.88     14.97 o 
  -9   5   8      197.68      193.08     14.75 o 
  -8   5   8      457.57      400.93     22.88 o 
  -7   5   8     2022.45     2009.32     52.97 o 
  -6   5   8      470.54      466.17     19.12 o 
  -5   5   8     1551.68     1569.88     37.15 o 
  -4   5   8      659.37      669.43     30.89 o 
  -3   5   8     1065.34      996.33     61.69 o 
  -2   5   8      191.00      223.04     14.64 o 
  -1   5   8      724.84      643.04     26.27 o 
   0   5   8     7153.20     6840.55    114.49 o 
   1   5   8     1651.98     1560.32     25.35 o 
   2   5   8     3754.16     3630.04     58.00 o 
   3   5   8     8359.62     8140.45    134.40 o 
   4   5   8       89.52       86.15      4.68 o 
   5   5   8       30.65       45.91      6.70 o 
   6   5   8       25.87       30.36      5.00 o 
   7   5   8      440.41      427.53     13.09 o 
   8   5   8      365.19      366.71     13.25 o 
   9   5   8      374.01      367.10     20.65 o 
  10   5   8     1005.66      974.58     41.29 o 
  11   5   8      122.22      120.90     16.99 o 
  -9   6   8      113.19      104.73     10.57 o 
  -8   6   8      705.27      684.22     33.84 o 
  -7   6   8     1134.05     1176.22     46.26 o 
  -6   6   8      197.75      207.11     16.56 o 
  -5   6   8     1219.45     1219.78     29.81 o 
  -4   6   8     1725.53     1701.50     43.35 o 
  -3   6   8       17.57       22.64      3.11 o 
  -2   6   8      101.11       97.65      6.68 o 
  -1   6   8      516.72      548.45     16.31 o 
   0   6   8     1050.48      987.22     19.21 o 
   1   6   8     1534.81     1521.36     26.24 o 
   2   6   8     2875.28     2566.60     43.65 o 
   3   6   8    11315.91    10673.33    180.86 o 
   4   6   8      416.42      414.05     13.85 o 
   5   6   8      233.28      224.44      7.20 o 
   6   6   8       23.93       29.82      4.31 o 
   7   6   8      348.45      337.51     11.40 o 
   8   6   8      896.96      901.42     34.68 o 
   9   6   8      252.57      254.16     17.01 o 
  10   6   8      737.90      690.02     27.96 o 
  11   6   8      173.60      178.08     13.86 o 
  -9   7   8      252.91      211.02     17.20 o 
  -8   7   8      525.08      553.15     30.47 o 
  -7   7   8      195.88      212.12     25.36 o 
  -6   7   8       93.28       89.73     10.02 o 
  -5   7   8      890.53      832.84     31.56 o 
  -4   7   8     3102.83     3193.21     66.63 o 
  -3   7   8      534.94      544.02     14.65 o 
  -2   7   8      376.11      386.98     14.70 o 
  -1   7   8      221.21      232.47      6.86 o 
   0   7   8        2.10        5.72      1.98 o 
   1   7   8     1562.17     1471.27     27.37 o 
   2   7   8     1818.47     1823.21     34.19 o 
   3   7   8    11088.47    10539.83    182.16 o 
   4   7   8      525.54      544.93     11.92 o 
   5   7   8      456.67      429.45     10.53 o 
   6   7   8       49.51       58.48     10.72 o 
   7   7   8      461.05      447.60     20.03 o 
   8   7   8      752.35      762.10     40.13 o 
   9   7   8       31.28       43.24     15.97 o 
  10   7   8      361.69      365.85     19.90 o 
  11   7   8      305.97      295.49     22.21 o 
  -9   8   8       85.02       86.04     14.37 o 
  -8   8   8      318.66      366.49     24.75 o 
  -7   8   8       92.60       90.27      9.18 o 
  -6   8   8      367.40      344.87     18.24 o 
  -5   8   8     1036.04     1059.18     36.39 o 
  -4   8   8     2367.73     2388.86     53.74 o 
  -3   8   8     3530.00     3477.15     72.06 o 
  -2   8   8      126.55      139.64      5.70 o 
  -1   8   8      861.39      829.63     19.03 o 
   0   8   8       39.54       32.23      3.42 o 
   1   8   8      710.35      664.66     14.60 o 
   2   8   8      410.64      376.66      9.71 o 
   3   8   8     5658.31     5426.17    129.86 o 
   4   8   8      569.32      544.51     16.01 o 
   5   8   8      466.51      477.58     12.68 o 
   6   8   8      669.32      649.88     23.80 o 
   7   8   8      729.38      686.52     36.45 o 
   8   8   8      175.77      180.42     11.94 o 
   9   8   8       30.79       37.23      8.36 o 
  10   8   8      404.15      400.01     20.28 o 
  11   8   8      539.69      565.25     33.66 o 
  -8   9   8      929.67      929.29     48.92 o 
  -7   9   8       95.37      121.66     14.58 o 
  -6   9   8      137.53      135.65     10.50 o 
  -5   9   8       25.44       37.58      5.83 o 
  -4   9   8     1052.95     1078.98     41.14 o 
  -3   9   8     1288.27     1346.27     31.36 o 
  -2   9   8      824.80      795.22     23.02 o 
  -1   9   8      984.18      979.56     23.32 o 
   0   9   8      384.06      370.54     15.76 o 
   1   9   8      693.55      669.29     16.44 o 
   2   9   8     1563.16     1471.86     30.10 o 
   3   9   8     2716.60     2603.08     50.64 o 
   4   9   8      793.45      791.49     18.51 o 
   5   9   8       66.44       91.67      9.65 o 
   6   9   8     1064.52     1061.11     40.40 o 
   7   9   8      227.07      252.65     14.06 o 
   8   9   8        5.97        5.07      5.51 o 
   9   9   8        7.18       10.05      6.88 o 
  10   9   8      548.91      534.11     31.16 o 
  -8  10   8      557.73      564.11     36.27 o 
  -7  10   8       77.40      108.98     14.77 o 
  -6  10   8      180.81      206.91     17.09 o 
  -5  10   8      365.62      362.46     19.61 o 
  -4  10   8      291.89      307.05     18.44 o 
  -3  10   8      300.19      333.41     18.31 o 
  -2  10   8      119.74      125.34      6.78 o 
  -1  10   8     2245.66     2324.29     51.77 o 
   0  10   8     4747.26     4827.33    140.51 o 
   1  10   8      211.13      214.94      8.31 o 
   2  10   8      249.92      272.22      9.34 o 
   3  10   8      101.65      104.99      5.26 o 
   4  10   8     1292.93     1273.78     27.87 o 
   5  10   8      152.66      167.38     17.16 o 
   6  10   8     1925.75     1959.08     68.38 o 
   7  10   8      187.26      204.83     15.78 o 
   8  10   8       69.49       91.98     11.60 o 
   9  10   8        0.70        3.59      5.34 o 
  10  10   8      478.49      480.82     31.30 o 
  -7  11   8      357.76      320.87     26.00 o 
  -6  11   8       75.64       96.56     13.82 o 
  -5  11   8      449.83      486.67     27.65 o 
  -4  11   8       77.38       92.49      9.54 o 
  -3  11   8       60.73       56.18      9.03 o 
  -2  11   8       95.86       93.38      8.75 o 
  -1  11   8     1307.32     1293.62     31.52 o 
   0  11   8     2746.43     2764.64     60.93 o 
   1  11   8       49.57       53.77      5.72 o 
   2  11   8      545.37      545.76     26.94 o 
   3  11   8      554.69      546.91     14.95 o 
   4  11   8      850.60      818.12     29.18 o 
   5  11   8       33.71       56.02      8.07 o 
   6  11   8      495.25      492.56     36.88 o 
   7  11   8      407.29      471.12     28.26 o 
   8  11   8      383.09      369.99     24.07 o 
   9  11   8        9.99       10.91      6.91 o 
  10  11   8      160.02      183.30     19.11 o 
  -6  12   8        8.80       22.37      9.24 o 
  -5  12   8      642.64      666.88     36.52 o 
  -4  12   8       55.90       51.48     10.40 o 
  -3  12   8        2.22        2.77      5.94 o 
  -2  12   8       74.00       90.44     11.10 o 
  -1  12   8      379.20      392.60     19.15 o 
   0  12   8     2807.46     2870.96    161.19 o 
   1  12   8       81.00       75.15      5.43 o 
   2  12   8      433.43      436.90     14.48 o 
   3  12   8      974.21      925.04     26.48 o 
   4  12   8      464.24      457.90     21.97 o 
   5  12   8       37.60       51.64      8.81 o 
   6  12   8       31.29       41.73      9.43 o 
   7  12   8      612.36      654.58     33.93 o 
   8  12   8      138.25      159.39     17.39 o 
   9  12   8       21.82       32.77     17.54 o 
  -6  13   8        3.38       38.83     29.86 o 
  -5  13   8      567.61      584.99     32.53 o 
  -4  13   8       87.56       82.75     13.20 o 
  -3  13   8        0.33       -3.02      6.56 o 
  -2  13   8      136.60      161.93     16.51 o 
  -1  13   8      505.60      548.66     27.16 o 
   0  13   8      956.19     1020.58     40.62 o 
   1  13   8       77.37       92.56      7.30 o 
   2  13   8      407.44      418.83     14.03 o 
   3  13   8     1194.88     1200.56     45.79 o 
   4  13   8       12.79       10.04      7.90 o 
   5  13   8       15.02       22.03      5.33 o 
   6  13   8       82.97      139.10     49.82 o 
   7  13   8      501.61      532.99     42.28 o 
   8  13   8      334.93      344.88     27.53 o 
  -5  14   8      276.68      285.74     20.96 o 
  -4  14   8      301.42      313.67     24.67 o 
  -3  14   8        2.80       -3.45      7.03 o 
  -2  14   8        5.09        6.97      5.07 o 
  -1  14   8      165.80      188.99     15.55 o 
   0  14   8      452.78      466.18     22.38 o 
   1  14   8      367.87      358.30     15.03 o 
   2  14   8      225.86      254.90     16.74 o 
   3  14   8     1107.16     1146.02     53.81 o 
   4  14   8        4.63        4.77     12.70 o 
   5  14   8       54.09       77.08     11.16 o 
   6  14   8       62.23       48.00      9.12 o 
   7  14   8      384.02      379.89     24.77 o 
  -3  15   8       44.17       44.69     11.73 o 
  -2  15   8       28.90       28.54      9.63 o 
  -1  15   8       87.21      108.20     12.89 o 
   0  15   8      226.99      263.25     18.96 o 
   1  15   8      308.90      339.20     31.95 o 
   2  15   8      224.29      258.02     16.15 o 
   3  15   8      612.91      615.48     31.03 o 
   4  15   8        7.67       -4.10      6.74 o 
   5  15   8       17.50       32.47      9.96 o 
   6  15   8       49.90       50.82     12.24 o 
  -1  16   8       92.74       92.63     20.56 o 
   0  16   8      211.94      250.96     29.30 o 
   1  16   8      195.19      188.65     20.30 o 
   2  16   8      189.61      238.15     23.11 o 
   3  16   8      399.07      352.33     28.78 o 
   4  16   8       65.95       74.68     22.54 o 
   5  16   8        3.64       14.88     13.50 o 
  -4  -8   9       35.06       42.82     13.32 o 
  -3  -8   9      206.27      208.18     30.04 o 
  -2  -8   9       60.27       63.66     12.16 o 
  -1  -8   9      182.37      176.22     17.35 o 
   0  -8   9      135.64      132.22     13.24 o 
   1  -8   9       30.04       14.78      8.57 o 
   2  -8   9        8.92       23.09     14.42 o 
   3  -8   9      175.86      148.40     20.07 o 
  -5  -7   9        0.06        4.01     13.09 o 
  -4  -7   9      224.95      225.01     33.18 o 
  -3  -7   9      711.58      679.21     57.03 o 
  -2  -7   9      119.27       96.27     13.68 o 
  -1  -7   9       76.36      104.58     13.22 o 
   0  -7   9       50.46       66.05     14.20 o 
   1  -7   9       11.10       18.59      8.18 o 
   2  -7   9       19.83       13.59      6.59 o 
   3  -7   9      278.74      238.89     18.84 o 
   4  -7   9      503.55      540.90     52.88 o 
   5  -7   9      206.32      185.06     31.10 o 
  -6  -6   9       22.62       13.13     14.24 o 
  -5  -6   9       11.67       39.86     12.35 o 
  -4  -6   9      597.40      621.10     32.94 o 
  -3  -6   9     1165.43     1174.67     48.21 o 
  -2  -6   9      117.44      132.52     14.48 o 
  -1  -6   9      109.80      112.85     12.91 o 
   0  -6   9      184.18      119.23     13.25 o 
   1  -6   9       81.36       73.15      9.23 o 
   2  -6   9        0.20        4.46      4.54 o 
   3  -6   9      160.31      164.08     23.83 o 
   4  -6   9      330.53      316.42     19.16 o 
   5  -6   9      225.24      259.16     26.40 o 
   6  -6   9       31.42        4.93     13.73 o 
  -7  -5   9       14.84        9.91     14.06 o 
  -6  -5   9        3.93       15.02     14.10 o 
  -5  -5   9       78.17       94.53     12.37 o 
  -4  -5   9     1285.41     1263.43     51.37 o 
  -3  -5   9     1648.15     1566.98     59.52 o 
  -2  -5   9      249.12      245.86     15.64 o 
  -1  -5   9       40.62       36.97      8.75 o 
   0  -5   9      351.02      329.85     20.02 o 
   1  -5   9      344.39      333.98     27.28 o 
   2  -5   9       31.29       37.46     16.59 o 
   3  -5   9       20.27       29.76      6.65 o 
   4  -5   9      130.33      145.82     12.87 o 
   5  -5   9      192.80      206.82     16.03 o 
   6  -5   9      103.03      102.18     17.57 o 
   7  -5   9      931.11      925.17     67.53 o 
  -7  -4   9       32.41       30.00     15.90 o 
  -6  -4   9       56.90       57.38     10.33 o 
  -5  -4   9        0.24       -2.76      6.68 o 
  -4  -4   9      943.84      912.26     35.02 o 
  -3  -4   9      944.76      954.05     40.19 o 
  -2  -4   9       47.94       53.18      9.27 o 
  -1  -4   9      478.64      492.67     25.13 o 
   0  -4   9     1132.21     1148.73     45.78 o 
   1  -4   9      934.34      931.70     68.41 o 
   2  -4   9        9.08       30.79     15.14 o 
   3  -4   9       11.00       28.27     11.82 o 
   4  -4   9      225.52      231.40     15.21 o 
   5  -4   9      492.96      454.80     36.78 o 
   6  -4   9      120.08      183.31     88.92 o 
   7  -4   9      511.88      484.65     40.87 o 
   8  -4   9      219.91      220.75     34.05 o 
  -8  -3   9      188.35      145.51     26.53 o 
  -7  -3   9       60.07       68.36     13.69 o 
  -6  -3   9      406.10      452.05     24.66 o 
  -5  -3   9       78.09       92.05      8.30 o 
  -4  -3   9      776.50      770.49     33.73 o 
  -3  -3   9      695.62      698.36     30.14 o 
  -2  -3   9      233.97      229.56     13.68 o 
  -1  -3   9      175.44      167.69     13.78 o 
   0  -3   9     3425.84     3574.74    114.44 o 
   1  -3   9     1117.78     1098.73     58.36 o 
   2  -3   9       59.46       48.81      8.22 o 
   3  -3   9       20.64       27.36      8.23 o 
   4  -3   9      474.53      436.34     23.39 o 
   5  -3   9       84.05       96.25      6.89 o 
   6  -3   9        3.47        8.61      4.99 o 
   7  -3   9      655.02      675.43     37.23 o 
   8  -3   9      301.51      302.68     37.49 o 
   9  -3   9        3.65       -0.51     11.89 o 
  -8  -2   9      223.69      240.14     32.53 o 
  -7  -2   9      238.40      239.80     17.44 o 
  -6  -2   9     1370.44     1368.85     53.89 o 
  -5  -2   9       26.13       25.09      7.51 o 
  -4  -2   9      579.10      576.56     23.92 o 
  -3  -2   9      121.94      112.04     10.63 o 
  -2  -2   9       22.23       39.17      7.53 o 
  -1  -2   9     1311.35     1356.35     49.06 o 
   0  -2   9     2938.01     3019.98     94.68 o 
   1  -2   9      760.44      752.41     27.75 o 
   2  -2   9      183.89      192.36     11.64 o 
   3  -2   9      176.12      164.23     12.37 o 
   4  -2   9     1438.40     1419.91     34.64 o 
   5  -2   9      211.88      209.95     11.17 o 
   6  -2   9       28.03       43.56     12.07 o 
   7  -2   9      245.81      237.02     11.58 o 
   8  -2   9      378.16      389.57     28.34 o 
   9  -2   9        9.11        5.12     13.18 o 
  -9  -1   9       94.32       77.32     15.63 o 
  -8  -1   9      207.88      216.78     16.99 o 
  -7  -1   9     1087.80     1089.34     97.32 o 
  -6  -1   9      516.90      462.57     49.91 o 
  -5  -1   9        8.79       13.36      3.98 o 
  -4  -1   9      305.76      275.76     14.39 o 
  -3  -1   9     1861.79     1975.97     65.42 o 
  -2  -1   9      329.86      377.21     16.92 o 
  -1  -1   9     2354.50     2485.46     77.97 o 
   0  -1   9      487.22      458.46     20.67 o 
   1  -1   9       81.41       95.57      8.58 o 
   2  -1   9     1258.44     1243.56     42.27 o 
   3  -1   9     2212.55     2208.85     67.75 o 
   4  -1   9     2069.50     2110.89     56.02 o 
   5  -1   9      202.02      203.69      9.13 o 
   6  -1   9        5.83       10.05      3.89 o 
   7  -1   9      261.60      275.94     12.71 o 
   8  -1   9      400.15      390.97     16.40 o 
   9  -1   9       12.58       13.57      7.95 o 
  10  -1   9      133.44      129.96     26.47 o 
  -9   0   9       37.32       47.24     17.56 o 
  -8   0   9      571.47      543.18     25.93 o 
  -7   0   9     1236.22     1206.06     37.32 o 
  -6   0   9      460.10      438.47     39.05 o 
  -5   0   9      135.75      141.45     12.78 o 
  -4   0   9      308.75      296.81     10.41 o 
  -3   0   9     3897.96     4018.18    119.73 o 
  -2   0   9       63.57       71.90      8.30 o 
  -1   0   9     1719.38     1700.09     51.55 o 
   0   0   9       20.25       30.02      5.98 o 
   1   0   9      470.63      444.77     19.56 o 
   2   0   9       19.44       51.69     18.76 o 
   3   0   9     1930.82     2060.64     65.65 o 
   4   0   9     2970.08     2915.99     57.92 o 
   5   0   9     1318.05     1387.90     45.65 o 
   6   0   9       33.63       43.85      9.88 o 
   7   0   9      397.30      389.93     21.39 o 
   8   0   9      161.38      157.93     20.47 o 
   9   0   9        0.45        2.73      4.09 o 
  10   0   9       33.73       32.78      9.58 o 
  -9   1   9       17.00        8.04      5.60 o 
  -8   1   9      173.48      172.61     11.89 o 
  -7   1   9      701.41      655.97     21.88 o 
  -6   1   9       20.47       16.69      6.97 o 
  -5   1   9        1.12        2.43      3.12 o 
  -4   1   9      802.14      783.84     19.55 o 
  -3   1   9     5082.87     5331.82    151.15 o 
  -2   1   9      149.46      135.99     10.00 o 
  -1   1   9     2026.59     1910.44     54.94 o 
   0   1   9     1578.46     1583.86     45.54 o 
   1   1   9      548.55      550.44     19.47 o 
   2   1   9      444.77      486.92     19.80 o 
   3   1   9        8.01       22.68      9.15 o 
   4   1   9     2619.43     2664.84     52.75 o 
   5   1   9      765.30      763.86     19.64 o 
   6   1   9      555.51      572.38     16.29 o 
   7   1   9     1038.13     1034.63     27.90 o 
   8   1   9      202.06      208.16     12.07 o 
   9   1   9        2.20        5.44      4.58 o 
  10   1   9       11.40        3.66      6.38 o 
  -9   2   9      129.15      143.29     21.35 o 
  -8   2   9      178.51      168.68     11.42 o 
  -7   2   9      454.10      410.68     23.06 o 
  -6   2   9       16.24       28.61      5.29 o 
  -5   2   9       34.81       50.91      6.30 o 
  -4   2   9     1621.86     1653.63     37.98 o 
  -3   2   9     4306.25     4232.92     93.33 o 
  -2   2   9     1208.16     1158.83     79.96 o 
  -1   2   9     1062.29     1023.33     30.18 o 
   0   2   9     1245.74     1311.15     52.49 o 
   1   2   9      151.53      157.97      8.40 o 
   2   2   9        2.89        4.34      5.05 o 
   3   2   9      206.94      197.07      5.34 o 
   4   2   9     1962.33     1995.13     38.62 o 
   5   2   9     1893.47     1910.11     40.97 o 
   6   2   9      306.51      313.43     12.02 o 
   7   2   9     2210.96     2218.84     54.06 o 
   8   2   9      341.55      361.47     13.37 o 
   9   2   9        0.15       17.90      9.33 o 
  10   2   9       14.99       31.36      7.36 o 
  -9   3   9       72.66       74.66     15.72 o 
  -8   3   9       73.45       81.75      7.28 o 
  -7   3   9      397.90      370.08     15.52 o 
  -6   3   9       80.33       91.17      8.91 o 
  -5   3   9       10.48        9.72      5.69 o 
  -4   3   9     2038.08     2103.09     65.54 o 
  -3   3   9     2467.10     2482.27     48.74 o 
  -2   3   9      760.34      723.58     28.74 o 
  -1   3   9      707.54      713.83     22.13 o 
   0   3   9     3480.67     3490.91    216.31 o 
   1   3   9      539.15      483.80     22.01 o 
   2   3   9      109.27      127.80      9.39 o 
   3   3   9       74.91       77.77      3.32 o 
   4   3   9     2013.18     1939.15     36.58 o 
   5   3   9     2894.51     2971.05     60.46 o 
   6   3   9       86.62       89.37      7.07 o 
   7   3   9     1525.22     1570.01     39.87 o 
   8   3   9      176.21      165.52      9.02 o 
   9   3   9       31.15       30.02      5.59 o 
  10   3   9       28.77       35.09      7.88 o 
  11   3   9      197.54      203.97     23.48 o 
  -9   4   9        0.48        6.48      7.12 o 
  -8   4   9      121.14      110.41     29.10 o 
  -7   4   9      291.92      306.84     13.15 o 
  -6   4   9     1408.27     1415.39     38.60 o 
  -5   4   9       74.55       70.54      5.44 o 
  -4   4   9     1756.30     1754.90     39.74 o 
  -3   4   9      807.71      821.74     19.54 o 
  -2   4   9      403.61      412.21      9.54 o 
  -1   4   9      134.05      125.81     12.87 o 
   0   4   9     4368.77     3705.31    150.89 o 
   1   4   9     1358.25     1286.76     23.19 o 
   2   4   9      889.66      838.18     19.34 o 
   3   4   9      330.22      331.75     17.41 o 
   4   4   9     1699.90     1619.94     31.19 o 
   5   4   9     2711.01     2685.73     53.55 o 
   6   4   9        3.38       20.67     10.48 o 
   7   4   9     1440.60     1436.26     36.04 o 
   8   4   9      523.76      558.89     18.60 o 
   9   4   9        1.75       -1.22      5.02 o 
  10   4   9      113.52      119.55     17.62 o 
  11   4   9       69.85       80.68     11.31 o 
  -9   5   9       16.15        8.60      8.18 o 
  -8   5   9       53.91       60.13     11.89 o 
  -7   5   9      405.10      377.53     14.68 o 
  -6   5   9     1541.66     1553.34     40.32 o 
  -5   5   9       80.48       84.34      5.80 o 
  -4   5   9     1822.80     1703.70     80.35 o 
  -3   5   9      808.70      817.84     18.81 o 
  -2   5   9      235.76      249.18     16.82 o 
  -1   5   9      106.26      117.28     13.49 o 
   0   5   9     4274.27     4238.89     65.89 o 
   1   5   9      940.65      927.58     20.81 o 
   2   5   9       45.47       56.72      9.23 o 
   3   5   9      132.30      121.75      4.79 o 
   4   5   9     3389.61     3311.46     74.34 o 
   5   5   9      400.32      383.98     11.23 o 
   6   5   9       33.31       37.17      4.33 o 
   7   5   9      939.86      914.71     27.32 o 
   8   5   9     1105.76     1043.37     35.88 o 
   9   5   9       76.63       58.27      9.21 o 
  10   5   9      197.81      210.28     13.54 o 
  11   5   9       72.32       83.87     11.41 o 
  -9   6   9       94.99      105.38     14.46 o 
  -8   6   9      116.10      116.57     13.10 o 
  -7   6   9      227.11      219.19     21.35 o 
  -6   6   9     1067.09     1060.07     30.44 o 
  -5   6   9        4.73        7.85      3.60 o 
  -4   6   9     2735.75     2838.85     89.95 o 
  -3   6   9     1599.69     1556.06     39.73 o 
  -2   6   9      133.50      140.63      8.69 o 
  -1   6   9      385.84      391.15     16.85 o 
   0   6   9     1344.51     1270.59     23.26 o 
   1   6   9      959.07      894.98     22.57 o 
   2   6   9      895.85      853.12     16.78 o 
   3   6   9     1965.18     1831.73     39.00 o 
   4   6   9     1967.74     1891.32     37.37 o 
   5   6   9       23.81       32.28      3.60 o 
   6   6   9      108.16      110.99      8.10 o 
   7   6   9      833.05      813.55     21.57 o 
   8   6   9     1938.09     1945.14     64.63 o 
   9   6   9      189.64      193.68     18.04 o 
  10   6   9      177.05      201.57     15.50 o 
  11   6   9        3.44        0.53      4.65 o 
  -9   7   9      116.58      135.52     29.21 o 
  -8   7   9       21.28       43.32     10.00 o 
  -7   7   9      176.85      151.27     12.00 o 
  -6   7   9      955.98      896.64     37.12 o 
  -5   7   9       16.06       20.27      5.97 o 
  -4   7   9     1696.15     1731.34     39.96 o 
  -3   7   9     1976.67     2019.06     47.15 o 
  -2   7   9       63.63       70.71      5.93 o 
  -1   7   9     1292.40     1304.52     34.43 o 
   0   7   9     1048.17     1020.47     83.11 o 
   1   7   9      990.18      967.75     25.37 o 
   2   7   9     1982.31     1947.38     53.60 o 
   3   7   9     1228.42     1172.23     24.69 o 
   4   7   9     1922.84     1873.10     36.85 o 
   5   7   9       21.54       26.69      3.32 o 
   6   7   9      185.78      193.22     12.69 o 
   7   7   9     1059.16     1053.85     42.74 o 
   8   7   9      777.91      828.69     33.71 o 
   9   7   9      119.31      112.55     11.94 o 
  10   7   9       57.02       71.92      7.98 o 
  11   7   9      209.93      202.13     18.06 o 
  -8   8   9      238.32      232.44     19.97 o 
  -7   8   9      540.91      541.00     24.77 o 
  -6   8   9      185.28      201.67     26.46 o 
  -5   8   9      134.90      157.98     12.71 o 
  -4   8   9      264.82      298.90     11.29 o 
  -3   8   9     4402.53     4533.82     96.17 o 
  -2   8   9        1.60        0.49      4.54 o 
  -1   8   9     3936.83     3861.92     76.56 o 
   0   8   9       20.88       28.11      3.61 o 
   1   8   9     1567.60     1543.33     31.01 o 
   2   8   9     1901.74     1762.11     34.71 o 
   3   8   9      871.03      802.68     18.29 o 
   4   8   9     1707.71     1646.51     44.22 o 
   5   8   9      383.15      364.06     13.00 o 
   6   8   9      459.90      453.56     19.73 o 
   7   8   9      761.40      766.68     30.17 o 
   8   8   9      261.45      250.44     14.49 o 
   9   8   9       31.86       36.54     13.99 o 
  10   8   9       24.42       24.23      7.04 o 
  -8   9   9      228.38      268.22     23.23 o 
  -7   9   9      258.63      273.07     21.16 o 
  -6   9   9       45.62       50.07     11.22 o 
  -5   9   9      444.41      442.80     23.15 o 
  -4   9   9      329.94      333.94     16.84 o 
  -3   9   9     2149.41     2226.58     52.48 o 
  -2   9   9      618.00      617.00     17.28 o 
  -1   9   9     2130.78     2167.62     46.75 o 
   0   9   9     2039.07     1767.01    166.37 o 
   1   9   9     3069.25     2921.40     58.24 o 
   2   9   9      265.82      260.10      9.08 o 
   3   9   9       25.24       23.19      3.31 o 
   4   9   9     1150.95     1129.10     25.53 o 
   5   9   9     1881.64     1775.96     36.54 o 
   6   9   9      434.00      401.92     18.03 o 
   7   9   9      904.21      899.23     33.36 o 
   8   9   9        4.18        9.63      7.49 o 
   9   9   9        0.63        4.46      5.38 o 
  10   9   9       14.02       10.39      7.92 o 
  -7  10   9      290.31      344.93     25.57 o 
  -6  10   9       36.07      100.04     44.32 o 
  -5  10   9       63.84       74.27     10.58 o 
  -4  10   9      811.44      810.57     34.03 o 
  -3  10   9     1740.89     1843.68     62.31 o 
  -2  10   9      416.02      427.12     14.25 o 
  -1  10   9      301.08      315.81     11.50 o 
   0  10   9     1272.78     1327.77     31.81 o 
   1  10   9        2.13        7.46      2.78 o 
   2  10   9        4.86        7.18      3.09 o 
   3  10   9       36.78       24.85      5.49 o 
   4  10   9     2439.81     2371.08     50.56 o 
   5  10   9     2128.45     2143.69     67.42 o 
   6  10   9      377.56      400.45     22.06 o 
   7  10   9      662.05      647.93     30.41 o 
   8  10   9       31.42       27.40      6.61 o 
   9  10   9       15.18       36.97     15.67 o 
  10  10   9        7.44       10.50      6.96 o 
  -7  11   9      363.02      357.69     24.38 o 
  -6  11   9      288.65      245.68     26.27 o 
  -5  11   9        0.11        2.31      6.48 o 
  -4  11   9      343.11      364.87     19.38 o 
  -3  11   9      564.99      575.55     26.15 o 
  -2  11   9      347.02      341.01     11.40 o 
  -1  11   9       75.36       78.10      6.52 o 
   0  11   9     1264.81     1288.71     31.88 o 
   1  11   9       33.32       37.02      6.02 o 
   2  11   9      654.58      614.05     38.26 o 
   3  11   9      344.81      356.35     12.98 o 
   4  11   9     2254.85     2282.08     73.08 o 
   5  11   9     2888.91     2969.42    100.22 o 
   6  11   9       63.00       52.47      8.43 o 
   7  11   9      509.78      545.75     28.77 o 
   8  11   9       24.53       30.65      6.53 o 
   9  11   9       67.54       91.60     11.35 o 
  -6  12   9      284.59      290.05     23.92 o 
  -5  12   9       84.14       81.59     11.34 o 
  -4  12   9      595.91      620.42     29.80 o 
  -3  12   9      369.64      400.27     22.71 o 
  -2  12   9      628.28      625.03     26.86 o 
  -1  12   9       33.28       49.44     13.49 o 
   0  12   9      678.99      675.88     21.17 o 
   1  12   9      170.88      165.19      8.13 o 
   2  12   9      173.01      167.98      8.10 o 
   3  12   9      168.76      186.02      8.90 o 
   4  12   9      946.29      936.52     70.62 o 
   5  12   9      859.25      924.91     39.00 o 
   6  12   9       48.92       45.51     10.44 o 
   7  12   9      499.59      507.43     26.24 o 
   8  12   9      355.66      369.44     22.95 o 
   9  12   9       16.64       14.64      7.63 o 
  -5  13   9       82.96       72.38     11.74 o 
  -4  13   9      712.96      712.34     48.10 o 
  -3  13   9      485.92      513.15     64.21 o 
  -2  13   9      144.48      183.65     17.99 o 
  -1  13   9       15.75        1.59      5.71 o 
   0  13   9      472.95      471.36     21.02 o 
   1  13   9      289.48      288.72     13.20 o 
   2  13   9        0.14        1.67      3.20 o 
   3  13   9      221.69      262.80     16.43 o 
   4  13   9      555.67      597.73     25.47 o 
   5  13   9       11.87       10.45      6.82 o 
   6  13   9        2.10       -2.52      6.56 o 
   7  13   9      647.63      669.38     34.65 o 
   8  13   9      879.59      938.17     49.79 o 
  -4  14   9      556.21      598.49     33.01 o 
  -3  14   9      350.43      363.86     24.86 o 
  -2  14   9       24.64       35.86      9.63 o 
  -1  14   9       43.55       39.05      7.66 o 
   0  14   9      300.96      346.62     21.01 o 
   1  14   9      455.06      460.88     26.35 o 
   2  14   9      314.98      315.20     23.07 o 
   3  14   9      266.12      268.75     17.69 o 
   4  14   9      255.35      304.10     77.64 o 
   5  14   9       13.91       25.79     11.13 o 
   6  14   9       13.19       23.79      7.58 o 
   7  14   9      413.13      397.12     25.53 o 
  -3  15   9      347.94      385.27     24.59 o 
  -2  15   9       21.49       33.64     10.17 o 
  -1  15   9      347.38      354.58     23.14 o 
   0  15   9       61.96       56.90      8.93 o 
   1  15   9      480.35      477.09     40.08 o 
   2  15   9      570.19      446.95    235.93 o 
   3  15   9      312.91      288.44     17.50 o 
   4  15   9      260.36      271.52     17.34 o 
   5  15   9        0.98       -3.04      6.91 o 
   6  15   9        2.86        8.07      6.88 o 
  -1  16   9      345.53      385.63     32.60 o 
   0  16   9       87.12      129.23     21.49 o 
   1  16   9      423.15      514.92     45.65 o 
   2  16   9      276.46      275.39     32.77 o 
   3  16   9      106.83      114.26     21.30 o 
   4  16   9      165.39      142.70     30.91 o 
  -3  -7  10       64.48       69.56     14.66 o 
  -2  -7  10      153.62      164.86     15.27 o 
  -1  -7  10       63.83       49.69     11.58 o 
   0  -7  10       43.40       48.46     11.16 o 
   1  -7  10      383.47      382.10     25.85 o 
   2  -7  10      241.82      247.35     52.52 o 
   3  -7  10      113.78      144.84     27.02 o 
  -5  -6  10        1.69       25.39     16.13 o 
  -4  -6  10       49.42       45.32     13.21 o 
  -3  -6  10      431.54      425.65     27.81 o 
  -2  -6  10      305.63      263.75     24.38 o 
  -1  -6  10       31.50       36.97      9.90 o 
   0  -6  10        3.08        9.21      7.36 o 
   1  -6  10      394.16      369.64     21.13 o 
   2  -6  10      359.62      362.16     24.65 o 
   3  -6  10      127.09      165.15     17.11 o 
   4  -6  10      413.28      407.21     41.95 o 
   5  -6  10       59.90       76.84     21.07 o 
  -6  -5  10       65.38       50.62     19.22 o 
  -5  -5  10      167.51      184.84     22.33 o 
  -4  -5  10       78.47       90.48     13.22 o 
  -3  -5  10      804.54      771.80     41.46 o 
  -2  -5  10      300.34      287.24     21.11 o 
  -1  -5  10       29.85       43.14      9.43 o 
   0  -5  10        0.81        6.68      6.73 o 
   1  -5  10      348.33      325.58     37.95 o 
   2  -5  10      407.62      396.54     22.67 o 
   3  -5  10      355.14      342.15     27.78 o 
   4  -5  10      441.78      399.71     20.39 o 
   5  -5  10      313.80      297.31     35.05 o 
   6  -5  10      124.34      111.37     19.05 o 
  -7  -4  10      140.75      164.23     22.28 o 
  -6  -4  10       90.45       69.94     20.75 o 
  -5  -4  10      160.94      153.09     13.44 o 
  -4  -4  10       54.74       60.98     13.28 o 
  -3  -4  10      779.63      759.01     36.74 o 
  -2  -4  10      218.00      255.96     20.15 o 
  -1  -4  10      151.11      156.17     12.54 o 
   0  -4  10      319.93      359.07     22.13 o 
   1  -4  10      804.58      757.20     32.53 o 
   2  -4  10      209.02      216.37     16.65 o 
   3  -4  10       13.35       16.55      5.91 o 
   4  -4  10      354.30      359.82     29.36 o 
   5  -4  10      579.94      544.14     26.90 o 
   6  -4  10       69.00       78.46     16.23 o 
   7  -4  10       10.60       33.96     17.97 o 
  -7  -3  10      133.95      128.63     25.50 o 
  -6  -3  10      184.11      186.56     16.39 o 
  -5  -3  10      219.70      211.86     18.69 o 
  -4  -3  10      152.96      146.29     12.87 o 
  -3  -3  10      220.23      204.14     13.87 o 
  -2  -3  10     1418.51     1418.38     56.11 o 
  -1  -3  10       54.82       55.51     10.25 o 
   0  -3  10      269.62      279.95     16.32 o 
   1  -3  10      962.39      954.60     37.48 o 
   2  -3  10       48.92       57.58     19.71 o 
   3  -3  10       14.73       20.48      5.76 o 
   4  -3  10      312.96      326.34     27.76 o 
   5  -3  10      995.37     1010.31     43.61 o 
   6  -3  10        1.83        2.07      6.28 o 
   7  -3  10        3.40       -8.48     13.27 o 
   8  -3  10      192.02      215.40     33.72 o 
  -8  -2  10       22.22       -6.13     13.55 o 
  -7  -2  10      230.52      240.13     18.95 o 
  -6  -2  10      644.25      637.11     29.64 o 
  -5  -2  10       17.88       21.32      6.90 o 
  -4  -2  10      141.75      132.38     12.86 o 
  -3  -2  10      180.65      203.25     14.94 o 
  -2  -2  10     1576.81     1523.76     85.61 o 
  -1  -2  10      658.59      691.93     33.14 o 
   0  -2  10      979.16      962.16     35.16 o 
   1  -2  10     1033.33      974.14     36.41 o 
   2  -2  10       52.55       69.67      9.20 o 
   3  -2  10        1.32       13.45      8.96 o 
   4  -2  10      484.17      462.88     24.42 o 
   5  -2  10      525.29      538.12     27.37 o 
   6  -2  10       59.28       62.45      8.17 o 
   7  -2  10       21.99       26.63      7.53 o 
   8  -2  10      393.15      369.47     33.08 o 
  -8  -1  10        1.88        7.56     12.63 o 
  -7  -1  10      666.08      625.77     33.47 o 
  -6  -1  10     1142.97     1072.57     43.33 o 
  -5  -1  10       38.25       56.06      7.18 o 
  -4  -1  10        0.35        1.73      4.19 o 
  -3  -1  10      382.51      386.59     45.20 o 
  -2  -1  10     1968.32     1985.28     68.70 o 
  -1  -1  10      426.85      488.33     33.80 o 
   0  -1  10      438.49      474.61     69.19 o 
   1  -1  10     2073.59     2034.06     63.33 o 
   2  -1  10      139.86      149.63     12.02 o 
   3  -1  10       31.70       28.55      7.29 o 
   4  -1  10      421.56      435.50     22.01 o 
   5  -1  10      215.89      230.59     36.88 o 
   6  -1  10       95.88       93.30     12.91 o 
   7  -1  10       90.33      114.44     11.31 o 
   8  -1  10      669.22      638.60     30.22 o 
   9  -1  10      481.79      499.89     50.98 o 
  -8   0  10       63.19       67.74     13.44 o 
  -7   0  10      630.04      611.18     29.60 o 
  -6   0  10      684.60      704.38     33.54 o 
  -5   0  10        3.75        6.73      5.20 o 
  -4   0  10       90.08       81.09      7.89 o 
  -3   0  10      254.17      262.78     16.11 o 
  -2   0  10      485.06      512.59     21.62 o 
  -1   0  10      433.95      427.94     20.58 o 
   0   0  10     1737.04     1793.64     60.15 o 
   1   0  10     4925.86     4964.05    147.37 o 
   2   0  10     1192.90     1170.87     39.96 o 
   3   0  10       20.21       35.67      7.39 o 
   4   0  10       90.40      119.39      9.74 o 
   5   0  10       55.70       57.00     10.93 o 
   6   0  10       35.90       38.98     11.57 o 
   7   0  10      125.55      137.64      9.20 o 
   8   0  10      709.40      723.68     26.43 o 
   9   0  10      520.30      565.37     52.47 o 
  -8   1  10       85.35       63.26      8.10 o 
  -7   1  10      443.30      428.50     21.93 o 
  -6   1  10      534.74      521.47     24.38 o 
  -5   1  10       19.64       19.21      8.50 o 
  -4   1  10      360.77      388.50     56.45 o 
  -3   1  10      891.23      908.58     32.60 o 
  -2   1  10     2033.58     1975.83     64.40 o 
  -1   1  10      432.44      423.96     33.08 o 
   0   1  10      709.12      645.02     35.80 o 
   1   1  10     2712.22     2781.68     84.68 o 
   2   1  10     2345.19     2357.18     74.26 o 
   3   1  10       12.18       21.98      6.61 o 
   4   1  10      423.09      468.36     21.20 o 
   5   1  10        3.06        4.82      7.26 o 
   6   1  10       28.51       32.84      4.76 o 
   7   1  10       51.21       54.65      6.13 o 
   8   1  10     1277.52     1422.86    148.68 o 
   9   1  10      482.15      474.09     20.32 o 
  -9   2  10      230.31      167.18     17.30 o 
  -8   2  10       20.33        6.37      6.77 o 
  -7   2  10      733.23      725.98     33.67 o 
  -6   2  10      827.29      834.23     35.18 o 
  -5   2  10      335.91      344.16     18.87 o 
  -4   2  10        1.63        9.49      6.91 o 
  -3   2  10      831.45      833.63     39.93 o 
  -2   2  10      208.91      214.84     12.78 o 
  -1   2  10        6.35       10.07      4.05 o 
   0   2  10      346.63      319.12     13.90 o 
   1   2  10     4553.17     4783.56    229.66 o 
   2   2  10     1818.69     1902.46     57.82 o 
   3   2  10     1097.65      995.03     41.16 o 
   4   2  10      941.47      916.30     31.18 o 
   5   2  10      659.58      632.68     16.48 o 
   6   2  10     1854.54     1889.81     46.64 o 
   7   2  10        1.22        5.16      3.92 o 
   8   2  10      270.75      263.40     12.02 o 
   9   2  10        3.57        6.26      6.05 o 
  -9   3  10      224.61      192.05     26.35 o 
  -8   3  10        4.20       10.07      5.82 o 
  -7   3  10      731.98      742.50     26.15 o 
  -6   3  10      841.68      813.01     35.58 o 
  -5   3  10      673.47      668.53     20.60 o 
  -4   3  10        0.47        6.27      2.82 o 
  -3   3  10      901.03      854.66     27.99 o 
  -2   3  10      164.52      145.25     12.85 o 
  -1   3  10      179.43      176.64      9.47 o 
   0   3  10      975.34      982.92     32.20 o 
   1   3  10     4383.44     4387.18    274.20 o 
   2   3  10     1319.50     1340.98     76.12 o 
   3   3  10      555.72      537.50     21.45 o 
   4   3  10      485.50      473.09     16.95 o 
   5   3  10     1548.58     1542.51     35.12 o 
   6   3  10     1153.42     1147.48     29.56 o 
   7   3  10       23.26       33.07      4.97 o 
   8   3  10       27.60       35.21      9.04 o 
   9   3  10      174.53      173.89     12.53 o 
  10   3  10       12.72        8.74     10.12 o 
  -9   4  10      277.93      267.26     31.76 o 
  -8   4  10      136.52      178.35     22.09 o 
  -7   4  10      685.63      678.80     29.76 o 
  -6   4  10      539.67      516.68     17.77 o 
  -5   4  10     1090.44     1057.07     29.28 o 
  -4   4  10       60.16       49.48      5.93 o 
  -3   4  10     1025.88     1019.39     32.90 o 
  -2   4  10      881.46      885.44     29.75 o 
  -1   4  10      560.43      559.94     29.25 o 
   0   4  10      368.88      359.90     30.50 o 
   1   4  10     2742.25     2641.59     70.99 o 
   2   4  10      165.31      165.25      8.67 o 
   3   4  10      706.22      695.60     23.76 o 
   4   4  10     1542.98     1476.53     63.05 o 
   5   4  10     2338.92     2367.76     50.47 o 
   6   4  10      826.63      859.93     22.92 o 
   7   4  10       25.77       24.50      4.19 o 
   8   4  10      260.02      258.78     11.14 o 
   9   4  10      500.84      539.07     25.10 o 
  10   4  10        8.74       20.24      7.49 o 
  -9   5  10      167.69      169.75     25.55 o 
  -8   5  10      135.14      123.00     13.43 o 
  -7   5  10      292.93      291.71     23.85 o 
  -6   5  10      615.32      631.00     26.98 o 
  -5   5  10      514.46      496.14     15.83 o 
  -4   5  10      693.10      731.12     20.59 o 
  -3   5  10      648.13      666.67     16.61 o 
  -2   5  10     2966.71     2836.27     54.15 o 
  -1   5  10     1444.11     1401.61     36.60 o 
   0   5  10      302.76      293.21     13.02 o 
   1   5  10     1276.30     1106.28     75.10 o 
   2   5  10      158.11      143.03      4.25 o 
   3   5  10     1190.37     1066.29     20.48 o 
   4   5  10     1043.43     1028.40     22.07 o 
   5   5  10     2279.71     2267.81     47.08 o 
   6   5  10      222.03      217.24     11.58 o 
   7   5  10       45.63       54.65      5.54 o 
   8   5  10      748.30      740.55     21.57 o 
   9   5  10     1111.94     1128.98     41.78 o 
  10   5  10        5.28        7.55      8.13 o 
  -8   6  10       50.19       57.19     16.04 o 
  -7   6  10      180.27      146.35     78.85 o 
  -6   6  10      848.59      813.16     31.38 o 
  -5   6  10        3.80       15.34      9.17 o 
  -4   6  10      201.06      197.61     15.00 o 
  -3   6  10     1083.30     1100.26     26.93 o 
  -2   6  10     4186.58     4152.97     82.42 o 
  -1   6  10     1107.97     1057.73     30.98 o 
   0   6  10      437.56      393.78      9.75 o 
   1   6  10     1260.95     1175.89     47.49 o 
   2   6  10      196.26      176.23      5.52 o 
   3   6  10        2.28        6.65      2.31 o 
   4   6  10     2214.80     2054.43     40.93 o 
   5   6  10      360.07      353.60     11.19 o 
   6   6  10       73.57       81.02      7.08 o 
   7   6  10        8.21        9.21      9.74 o 
   8   6  10     1478.37     1499.58     52.74 o 
   9   6  10     1090.06     1114.76     45.22 o 
  10   6  10       23.39       22.70      7.88 o 
  -8   7  10       21.70       11.94     14.72 o 
  -7   7  10      278.53      273.15     17.13 o 
  -6   7  10      447.25      447.39     20.99 o 
  -5   7  10      137.57      147.24      8.67 o 
  -4   7  10       43.71       43.62      6.81 o 
  -3   7  10      893.47      874.46     23.73 o 
  -2   7  10     4182.06     4010.62    106.06 o 
  -1   7  10       62.21       66.15      4.59 o 
   0   7  10      601.14      597.41     14.71 o 
   1   7  10     2250.32     2097.85     39.95 o 
   2   7  10     1985.89     1832.37     52.46 o 
   3   7  10       34.65       32.00      5.17 o 
   4   7  10      853.07      829.24     19.78 o 
   5   7  10       12.11       27.71      3.64 o 
   6   7  10        1.61        3.49      2.77 o 
   7   7  10       15.59        9.06      3.54 o 
   8   7  10     1581.62     1602.54     57.38 o 
   9   7  10     1092.57     1095.98     45.11 o 
  10   7  10       28.71       22.63     19.22 o 
  -8   8  10       60.07       36.13      7.93 o 
  -7   8  10      586.88      583.46     37.12 o 
  -6   8  10      151.25      143.36     13.41 o 
  -5   8  10        0.69       22.08     20.14 o 
  -4   8  10       66.58       65.10      5.86 o 
  -3   8  10     1120.75     1134.75     29.37 o 
  -2   8  10     1119.87     1128.22     27.84 o 
  -1   8  10        0.67        0.00      2.38 o 
   0   8  10      969.85      949.43     29.84 o 
   1   8  10     3141.62     3040.82    232.75 o 
   2   8  10     2865.15     2592.29    102.05 o 
   3   8  10       17.17       22.24      3.29 o 
   4   8  10      389.21      385.52     11.46 o 
   5   8  10       18.45       21.07      4.11 o 
   6   8  10       84.15       92.92      5.41 o 
   7   8  10      124.27      126.94     11.85 o 
   8   8  10      879.77      842.38     64.09 o 
   9   8  10      630.96      642.11     28.22 o 
  10   8  10       28.72       39.58      9.59 o 
  -7   9  10      375.53      401.96     25.76 o 
  -6   9  10      163.76      173.25     15.94 o 
  -5   9  10       14.30       23.70      7.22 o 
  -4   9  10       19.52       42.82      7.55 o 
  -3   9  10      513.06      502.42     15.64 o 
  -2   9  10     1022.97     1070.62     27.97 o 
  -1   9  10      197.01      191.42      7.95 o 
   0   9  10     1647.02     1551.44     86.61 o 
   1   9  10     3045.62     2957.86     62.16 o 
   2   9  10      960.44      929.04     21.72 o 
   3   9  10      129.03      128.39      6.82 o 
   4   9  10      174.59      150.03      8.79 o 
   5   9  10      618.61      582.82     16.12 o 
   6   9  10      114.94      114.68     10.55 o 
   7   9  10      111.52      130.98     11.79 o 
   8   9  10      294.00      304.75     16.56 o 
   9   9  10      265.59      263.37     18.54 o 
  10   9  10       18.66       18.07      8.64 o 
  -7  10  10      685.54      689.80     39.36 o 
  -6  10  10      733.96      711.85     32.95 o 
  -5  10  10      173.48      180.93     35.87 o 
  -4  10  10      147.76      140.41     11.04 o 
  -3  10  10       87.12       75.45      9.41 o 
  -2  10  10      685.79      717.83     21.15 o 
  -1  10  10       40.32       47.81      5.16 o 
   0  10  10      897.74      916.15     24.41 o 
   1  10  10     1246.15     1210.04     30.82 o 
   2  10  10      206.85      191.21      8.42 o 
   3  10  10      121.51      131.03      9.39 o 
   4  10  10     1262.56     1213.22     35.06 o 
   5  10  10     1363.21     1351.59     44.86 o 
   6  10  10     1026.85     1117.19     43.42 o 
   7  10  10        8.32        2.35      5.46 o 
   8  10  10      173.11      180.18     14.80 o 
   9  10  10       32.97       45.58      9.83 o 
  10  10  10        6.72       -1.23      4.85 o 
  -6  11  10      399.57      406.19     25.01 o 
  -5  11  10      237.78      239.10     16.54 o 
  -4  11  10        0.30        5.65      6.26 o 
  -3  11  10      126.01      136.11     23.68 o 
  -2  11  10      342.53      341.92     12.39 o 
  -1  11  10      296.63      278.58     27.64 o 
   0  11  10      812.53      790.24     21.34 o 
   1  11  10     2208.67     2190.11     51.01 o 
   2  11  10      139.97      142.32     11.47 o 
   3  11  10      187.29      186.55     12.06 o 
   4  11  10       33.12       26.60      4.34 o 
   5  11  10     1287.49     1315.40     49.07 o 
   6  11  10     1037.68     1082.41     43.99 o 
   7  11  10      200.16      226.47     16.32 o 
   8  11  10       56.09       62.73      8.87 o 
   9  11  10       77.50       91.84     11.10 o 
  -6  12  10      362.96      387.48     29.03 o 
  -5  12  10      117.07       97.19     12.07 o 
  -4  12  10      187.21      181.63     13.86 o 
  -3  12  10      158.52      168.35     12.31 o 
  -2  12  10      549.28      524.26     37.70 o 
  -1  12  10     1266.92     1216.00     32.99 o 
   0  12  10      379.62      409.71     15.09 o 
   1  12  10     1179.92     1189.47     31.30 o 
   2  12  10       17.40       30.06      9.24 o 
   3  12  10      123.21      133.44      7.47 o 
   4  12  10       92.94       82.58     10.30 o 
   5  12  10     1081.14     1135.62     46.15 o 
   6  12  10      152.14      175.18     14.91 o 
   7  12  10       46.93       53.97     10.61 o 
   8  12  10      311.07      305.11     20.62 o 
   9  12  10      630.82      635.82     34.23 o 
  -5  13  10       47.50       66.51     19.31 o 
  -4  13  10      218.15      242.92     25.22 o 
  -3  13  10      118.27      136.18     16.28 o 
  -2  13  10      796.94      886.02     58.10 o 
  -1  13  10      528.16      554.81     27.28 o 
   0  13  10      223.47      230.98     11.31 o 
   1  13  10      621.18      619.24     32.81 o 
   2  13  10       88.05       91.62      7.42 o 
   3  13  10       99.04       76.19      8.35 o 
   4  13  10      190.26      204.92     15.07 o 
   5  13  10      362.62      365.38     22.32 o 
   6  13  10       78.39       98.71     12.60 o 
   7  13  10        2.46       -2.45      9.54 o 
   8  13  10      501.47      531.48     30.03 o 
  -4  14  10      101.38      127.66     20.91 o 
  -3  14  10      164.70      150.31     14.48 o 
  -2  14  10      546.35      607.83     33.29 o 
  -1  14  10      113.39      144.26     17.66 o 
   0  14  10       57.30       83.10     10.92 o 
   1  14  10      826.00      828.63     27.70 o 
   2  14  10      286.89      276.93     17.24 o 
   3  14  10       12.38       24.71     11.01 o 
   4  14  10      246.27      235.28     15.29 o 
   5  14  10       20.62       21.45     11.59 o 
   6  14  10       56.12       69.66     15.44 o 
   7  14  10       37.49       65.85     13.13 o 
  -3  15  10      183.31      192.88     20.24 o 
  -2  15  10      228.93      226.51     20.26 o 
  -1  15  10        1.16       -3.79      5.92 o 
   0  15  10       88.76       83.03      9.83 o 
   1  15  10      581.22      605.46     46.02 o 
   2  15  10      625.34      615.47     29.86 o 
   3  15  10       10.17        7.13     14.86 o 
   4  15  10      181.06      175.22     14.69 o 
   5  15  10       10.60       30.52     33.23 o 
   6  15  10       95.73      108.26     15.20 o 
  -1  16  10        0.04        8.43     11.98 o 
   0  16  10       25.43       28.99     13.60 o 
   1  16  10      266.45      266.09     29.77 o 
   2  16  10      257.80      294.23     31.71 o 
   3  16  10        8.90        6.91     10.55 o 
   4  16  10      173.39      175.03     16.96 o 
  -3  -6  11      160.83      175.81     18.70 o 
  -2  -6  11      166.74      141.75     17.49 o 
  -1  -6  11        2.68       13.95      7.72 o 
   0  -6  11        6.10       -7.64     13.13 o 
   1  -6  11      110.61      136.01     16.41 o 
   2  -6  11     1060.76     1007.83     48.15 o 
   3  -6  11      232.15      223.72     26.44 o 
  -4  -5  11      311.17      315.64     24.91 o 
  -3  -5  11      247.77      217.12     21.30 o 
  -2  -5  11      121.67      110.40     19.60 o 
  -1  -5  11       66.08       72.50     12.14 o 
   0  -5  11        0.69       11.54      7.84 o 
   1  -5  11      167.90      146.55     19.26 o 
   2  -5  11     1172.87     1186.98     57.32 o 
   3  -5  11      535.59      538.85     59.39 o 
   4  -5  11       35.90       45.30     10.80 o 
   5  -5  11      114.99      102.60     23.47 o 
  -5  -4  11      709.30      683.98     39.15 o 
  -4  -4  11      497.32      550.29     29.85 o 
  -3  -4  11      222.56      223.40     44.12 o 
  -2  -4  11      498.66      412.31     23.07 o 
  -1  -4  11       70.77       71.48     20.49 o 
   0  -4  11        8.40       21.96      8.63 o 
   1  -4  11       26.94       31.77      6.57 o 
   2  -4  11      890.96      863.72     39.00 o 
   3  -4  11      633.33      641.16     34.73 o 
   4  -4  11       53.82       44.11      9.09 o 
   5  -4  11      547.47      553.70     31.23 o 
   6  -4  11      111.16      134.33     25.82 o 
  -6  -3  11      156.83      152.58     27.68 o 
  -5  -3  11      877.15      834.20     39.72 o 
  -4  -3  11      676.74      654.60     32.86 o 
  -3  -3  11      299.93      271.66     30.94 o 
  -2  -3  11      391.50      409.16     24.87 o 
  -1  -3  11      179.47      178.31     14.80 o 
   0  -3  11       43.66       90.26     27.10 o 
   1  -3  11       12.16       12.69      6.14 o 
   2  -3  11      140.57      132.89     11.71 o 
   3  -3  11      355.78      346.76     21.72 o 
   4  -3  11       79.77       76.44     11.83 o 
   5  -3  11     1417.15     1437.52     81.34 o 
   6  -3  11      689.55      697.23     93.98 o 
   7  -3  11        0.40        8.25      9.72 o 
  -7  -2  11       85.07      120.93     18.40 o 
  -6  -2  11      399.09      400.81     25.39 o 
  -5  -2  11      427.31      435.50     26.88 o 
  -4  -2  11      187.50      216.70     20.67 o 
  -3  -2  11       48.82       58.86     16.73 o 
  -2  -2  11     1759.67     1789.58     71.34 o 
  -1  -2  11      935.69      948.25     43.97 o 
   0  -2  11       38.97       54.56     10.17 o 
   1  -2  11        1.30        4.93      6.31 o 
   2  -2  11        5.36        2.06      5.43 o 
   3  -2  11      234.36      256.40     17.01 o 
   4  -2  11        1.19       -2.57      6.34 o 
   5  -2  11     2116.07     2135.66    110.97 o 
   6  -2  11      701.63      696.74     38.17 o 
   7  -2  11        9.39       28.34     15.44 o 
   8  -2  11        0.66       -3.55     12.26 o 
  -7  -1  11       24.46        6.37     10.74 o 
  -6  -1  11      276.22      299.59     21.08 o 
  -5  -1  11      394.48      387.91     24.27 o 
  -4  -1  11        0.46       -3.67      6.16 o 
  -3  -1  11      196.51      189.05     12.50 o 
  -2  -1  11     1705.71     1725.11     66.55 o 
  -1  -1  11     1783.12     1777.10     64.40 o 
   0  -1  11       60.98       54.36      8.42 o 
   1  -1  11      233.60      255.42     14.83 o 
   2  -1  11       14.51       22.76      5.76 o 
   3  -1  11      142.96      168.87     14.11 o 
   4  -1  11        1.81       10.77      6.80 o 
   5  -1  11     1423.85     1495.92     60.72 o 
   6  -1  11      615.62      604.07     32.35 o 
   7  -1  11        6.49        2.49      6.66 o 
   8  -1  11      187.24      162.76     27.17 o 
  -8   0  11      441.71      466.34     48.33 o 
  -7   0  11      200.06      195.16     15.42 o 
  -6   0  11      403.18      395.82     22.83 o 
  -5   0  11      103.47      112.86     13.10 o 
  -4   0  11      624.54      586.20     26.31 o 
  -3   0  11      333.66      330.19     18.31 o 
  -2   0  11     1909.33     1954.24     68.40 o 
  -1   0  11     3644.33     3647.82    117.90 o 
   0   0  11       50.32       75.07     17.36 o 
   1   0  11      623.65      604.54     35.48 o 
   2   0  11      160.62      177.09     13.77 o 
   3   0  11      679.42      690.12     34.23 o 
   4   0  11       25.41       14.68      5.65 o 
   5   0  11      626.82      671.39     60.64 o 
   6   0  11      184.52      200.38     16.84 o 
   7   0  11       10.12       15.28      8.01 o 
   8   0  11      456.72      513.08     27.70 o 
   9   0  11      316.80      312.62     36.06 o 
  -8   1  11      499.63      459.06     28.99 o 
  -7   1  11      109.62      108.84     13.14 o 
  -6   1  11     1007.30     1006.02     45.33 o 
  -5   1  11      420.48      407.44     30.99 o 
  -4   1  11       22.40       26.14     11.36 o 
  -3   1  11      229.40      274.93     25.55 o 
  -2   1  11     1169.51     1135.94     44.02 o 
  -1   1  11     1065.66     1033.06     37.05 o 
   0   1  11       97.20      119.35      9.49 o 
   1   1  11      162.05      195.55     24.09 o 
   2   1  11     1881.25     1992.08     69.71 o 
   3   1  11      607.55      613.81     28.37 o 
   4   1  11      639.53      613.52     28.38 o 
   5   1  11       62.37       68.12      9.39 o 
   6   1  11      609.47      607.99     27.33 o 
   7   1  11      223.82      226.05     18.37 o 
   8   1  11      565.93      608.40     33.09 o 
   9   1  11      206.22      212.40     24.89 o 
  -8   2  11      470.84      437.63     28.21 o 
  -7   2  11       97.38       87.81      9.75 o 
  -6   2  11      595.73      576.80     25.08 o 
  -5   2  11     1302.46     1292.95     51.15 o 
  -4   2  11      150.77      157.24     13.66 o 
  -3   2  11      366.75      361.22     19.55 o 
  -2   2  11      115.36      135.40     11.31 o 
  -1   2  11       49.21       59.70     18.19 o 
   0   2  11        0.16        2.30      3.43 o 
   1   2  11     1837.91     1765.67     61.32 o 
   2   2  11     7588.24     7911.55    239.43 o 
   3   2  11     1232.04     1247.97     43.58 o 
   4   2  11        7.92        9.31      5.67 o 
   5   2  11       12.20       17.92      6.35 o 
   6   2  11      624.31      669.70     29.90 o 
   7   2  11        0.33        3.46      5.14 o 
   8   2  11      137.34      155.05     14.87 o 
   9   2  11      108.07      118.34     14.18 o 
  -8   3  11       74.89       72.80     16.23 o 
  -7   3  11        5.00        0.80      5.60 o 
  -6   3  11      397.46      409.28     20.48 o 
  -5   3  11     2570.71     2613.69     92.00 o 
  -4   3  11      612.31      604.79     44.03 o 
  -3   3  11      981.03      994.61     61.74 o 
  -2   3  11      297.61      314.13     16.13 o 
  -1   3  11      111.97      108.15      9.55 o 
   0   3  11      363.93      346.28     22.61 o 
   1   3  11      868.19      892.51     34.04 o 
   2   3  11     4308.54     4291.07    127.54 o 
   3   3  11     1326.71     1414.25     48.79 o 
   4   3  11       40.09       54.94      8.30 o 
   5   3  11      728.34      716.33     27.75 o 
   6   3  11      204.88      185.42      7.97 o 
   7   3  11        0.54       -0.23      3.36 o 
   8   3  11       56.47       85.59     28.65 o 
   9   3  11      417.60      434.90     26.96 o 
  10   3  11      344.15      303.34     26.09 o 
  -8   4  11        0.62       -5.30     10.09 o 
  -7   4  11        6.64       16.20      5.97 o 
  -6   4  11      321.85      315.06     19.27 o 
  -5   4  11     3305.53     3127.80    108.84 o 
  -4   4  11      860.52      930.49     36.39 o 
  -3   4  11      989.93      950.40     94.78 o 
  -2   4  11      328.10      361.58     17.88 o 
  -1   4  11       37.46       35.11      5.31 o 
   0   4  11       47.33       45.57      7.02 o 
   1   4  11      199.60      193.24     13.50 o 
   2   4  11     2228.03     2185.82     67.15 o 
   3   4  11      959.02      969.08     31.24 o 
   4   4  11      139.65      141.22     18.38 o 
   5   4  11     2368.49     2418.04     55.21 o 
   6   4  11      927.11      916.36     25.15 o 
   7   4  11        0.18       -0.30      3.64 o 
   8   4  11       10.45        3.71      3.53 o 
   9   4  11      159.87      168.88     11.61 o 
  10   4  11      278.47      311.12     30.14 o 
  -8   5  11        5.87       30.32      9.91 o 
  -7   5  11       27.56       40.79     12.90 o 
  -6   5  11      402.55      413.95     21.83 o 
  -5   5  11     1610.02     1646.47     59.65 o 
  -4   5  11      927.70      971.66     37.43 o 
  -3   5  11     1038.24     1029.27     37.01 o 
  -2   5  11     1308.82     1319.54     81.64 o 
  -1   5  11      537.64      536.37     21.53 o 
   0   5  11       18.37       21.97      5.79 o 
   1   5  11       91.81       96.93     11.09 o 
   2   5  11      440.31      428.55     18.29 o 
   3   5  11     1900.73     1775.36     74.61 o 
   4   5  11      237.38      207.77      8.59 o 
   5   5  11     2967.44     2835.71     93.43 o 
   6   5  11      810.02      818.10     23.65 o 
   7   5  11        5.64        3.92      3.27 o 
   8   5  11        7.38       -0.24      2.87 o 
   9   5  11      188.59      173.05     13.84 o 
  10   5  11      327.88      339.79     32.74 o 
  -8   6  11       43.43       46.14     11.94 o 
  -7   6  11       10.32       39.08     13.36 o 
  -6   6  11      155.95      167.55     10.33 o 
  -5   6  11     1195.09     1136.91    101.48 o 
  -4   6  11      101.80      102.96      7.02 o 
  -3   6  11      444.95      456.80     20.49 o 
  -2   6  11     2327.87     2237.07     77.02 o 
  -1   6  11     1290.35     1325.12     40.20 o 
   0   6  11        1.45        7.28      5.35 o 
   1   6  11       29.06       25.70      3.74 o 
   2   6  11      754.75      704.82     25.03 o 
   3   6  11      724.87      715.25     18.60 o 
   4   6  11        2.86       13.29      3.10 o 
   5   6  11     2857.79     2763.54     61.22 o 
   6   6  11      715.09      707.68     18.97 o 
   7   6  11        6.63       11.68      4.01 o 
   8   6  11        8.26       17.78      6.18 o 
   9   6  11      270.55      278.05     17.96 o 
  10   6  11      162.53      180.86     22.74 o 
  -8   7  11      366.67      336.26     37.46 o 
  -7   7  11        0.65       10.14     11.75 o 
  -6   7  11      311.39      326.08     19.40 o 
  -5   7  11      181.64      178.05      8.90 o 
  -4   7  11        5.32        1.92      4.69 o 
  -3   7  11      306.91      288.10     10.54 o 
  -2   7  11     2773.82     2787.83     61.09 o 
  -1   7  11     2221.22     2117.54     74.42 o 
   0   7  11        0.53        9.59      7.91 o 
   1   7  11      148.13      138.97      6.00 o 
   2   7  11      440.10      428.50     16.34 o 
   3   7  11     1215.85     1190.70     26.55 o 
   4   7  11        0.34       -1.44      3.76 o 
   5   7  11     1987.68     1894.39     41.73 o 
   6   7  11      450.28      437.11     14.44 o 
   7   7  11       15.98       20.48      6.28 o 
   8   7  11      140.06      144.53     25.39 o 
   9   7  11      262.65      252.08     17.10 o 
  10   7  11      133.09      120.62     20.82 o 
  -7   8  11        8.06       16.68     12.86 o 
  -6   8  11      374.57      294.78    144.68 o 
  -5   8  11      259.69      281.42     16.84 o 
  -4   8  11       10.49       23.17      6.82 o 
  -3   8  11      209.69      199.89      9.19 o 
  -2   8  11     1463.92     1383.19     81.78 o 
  -1   8  11      886.01      903.48     23.69 o 
   0   8  11       69.87       71.91      5.48 o 
   1   8  11      452.80      474.85     13.09 o 
   2   8  11     1172.80     1142.17     25.44 o 
   3   8  11      763.44      750.78     19.78 o 
   4   8  11      146.77      131.01      6.01 o 
   5   8  11      997.92      961.55     23.94 o 
   6   8  11      769.93      749.71     26.52 o 
   7   8  11      286.40      303.91     17.56 o 
   8   8  11      220.69      240.01     16.56 o 
   9   8  11       90.54       77.34     11.96 o 
  10   8  11       43.99       53.80     10.01 o 
  -7   9  11        0.68       -3.59      7.60 o 
  -6   9  11      799.91      777.28     38.36 o 
  -5   9  11      490.57      379.97     95.82 o 
  -4   9  11       26.25       26.49      9.10 o 
  -3   9  11       67.48       70.79      5.76 o 
  -2   9  11      789.38      812.03     33.80 o 
  -1   9  11      719.18      715.43     25.48 o 
   0   9  11       31.69       33.20      7.70 o 
   1   9  11      250.93      243.39     13.14 o 
   2   9  11     1449.57     1347.04     30.56 o 
   3   9  11      744.79      670.53     36.85 o 
   4   9  11      360.45      352.54     11.31 o 
   5   9  11      497.41      497.66     21.01 o 
   6   9  11      884.37      887.41     33.73 o 
   7   9  11      221.59      213.21     24.30 o 
   8   9  11      269.39      283.12     18.51 o 
   9   9  11       42.95       46.91      8.26 o 
  -7  10  11        0.04       -5.85      8.89 o 
  -6  10  11      471.65      451.78     27.96 o 
  -5  10  11      835.44      792.75     34.64 o 
  -4  10  11      147.07      144.95     11.09 o 
  -3  10  11      164.13      176.81      9.06 o 
  -2  10  11      288.54      281.26     15.65 o 
  -1  10  11       15.39       21.58      4.31 o 
   0  10  11       89.12       94.25      6.78 o 
   1  10  11      272.98      266.39     10.83 o 
   2  10  11     3752.80     3747.68     83.45 o 
   3  10  11      279.30      275.65     12.08 o 
   4  10  11      197.45      177.57     11.60 o 
   5  10  11       93.92       96.44      5.75 o 
   6  10  11     1191.78     1204.88     45.43 o 
   7  10  11       44.23       54.14      7.84 o 
   8  10  11      216.24      215.30     16.86 o 
   9  10  11       64.81       68.81      9.92 o 
  -6  11  11      289.87      287.72     23.56 o 
  -5  11  11      797.16      805.22     40.11 o 
  -4  11  11       56.85       50.92     11.94 o 
  -3  11  11      561.62      569.72     27.23 o 
  -2  11  11      352.06      390.44     20.46 o 
  -1  11  11      164.09      179.61      9.51 o 
   0  11  11      574.12      577.90     22.16 o 
   1  11  11      356.69      331.18     13.37 o 
   2  11  11     1393.60     1418.57     36.40 o 
   3  11  11      202.36      194.16      9.68 o 
   4  11  11       17.34       22.71      8.27 o 
   5  11  11      600.90      603.15     26.75 o 
   6  11  11      392.37      377.03     21.44 o 
   7  11  11       92.30       89.68     11.55 o 
   8  11  11       85.70      106.17     19.23 o 
   9  11  11      271.01      320.29     24.00 o 
  -5  12  11      716.85      707.48     35.24 o 
  -4  12  11       67.81       56.77     10.90 o 
  -3  12  11      476.75      478.29     41.91 o 
  -2  12  11      246.46      257.21     16.69 o 
  -1  12  11      228.65      235.33     11.54 o 
   0  12  11      130.36      132.62      7.98 o 
   1  12  11      178.03      192.28     10.14 o 
   2  12  11      778.13      802.55     22.61 o 
   3  12  11      706.70      689.31     21.25 o 
   4  12  11       38.90       34.78      8.87 o 
   5  12  11      623.67      612.84     63.19 o 
   6  12  11      131.92      119.86     12.61 o 
   7  12  11        1.95        8.13      7.65 o 
   8  12  11        9.19        0.06      6.87 o 
  -5  13  11      562.48      580.14     72.62 o 
  -4  13  11       19.24       14.47      8.59 o 
  -3  13  11      249.83      263.71     20.01 o 
  -2  13  11      202.89      183.25     13.49 o 
  -1  13  11      222.94      236.46     16.29 o 
   0  13  11       12.24       19.98      5.18 o 
   1  13  11      223.18      235.23     12.64 o 
   2  13  11      599.13      615.28     30.12 o 
   3  13  11      918.51      929.82     38.78 o 
   4  13  11        8.27       11.47     18.32 o 
   5  13  11      496.21      511.58     26.94 o 
   6  13  11       60.75       77.44      9.73 o 
   7  13  11        6.85        8.46      9.68 o 
   8  13  11       14.49       21.70     15.09 o 
  -4  14  11       45.40       54.81     12.52 o 
  -3  14  11       25.86       51.86     11.33 o 
  -2  14  11      306.24      304.19     25.37 o 
  -1  14  11      204.19      215.49     16.79 o 
   0  14  11       79.14       94.27     10.93 o 
   1  14  11       14.83       14.96      5.22 o 
   2  14  11      656.43      622.90     26.90 o 
   3  14  11      661.47      605.43     27.72 o 
   4  14  11       18.78       19.42      7.98 o 
   5  14  11      477.11      488.61     23.47 o 
   6  14  11       92.16      114.77     14.34 o 
   7  14  11       13.72       32.01     21.43 o 
  -2  15  11      335.45      366.98     26.62 o 
  -1  15  11       66.31      108.41     28.90 o 
   0  15  11        4.63        4.83      6.20 o 
   1  15  11       29.69       43.92     13.97 o 
   2  15  11      436.80      419.32     21.91 o 
   3  15  11      320.69      336.93     21.86 o 
   4  15  11       67.60       58.61     18.23 o 
   5  15  11      400.21      366.26     22.49 o 
   6  15  11      111.01      156.23     24.35 o 
   0  16  11       14.29       17.01     12.54 o 
   1  16  11        5.35        1.98     10.05 o 
   2  16  11      129.80      138.68     22.83 o 
   3  16  11       82.22       52.14     16.78 o 
  -2  -5  12      131.30      108.74     15.84 o 
  -1  -5  12      154.89      173.37     16.38 o 
   0  -5  12      119.93      111.21     13.15 o 
   1  -5  12        0.71       -3.26      8.26 o 
   2  -5  12      503.47      442.18     27.85 o 
   3  -5  12      323.37      320.80     25.87 o 
  -4  -4  12      493.73      458.22     32.28 o 
  -3  -4  12      113.51      138.40     17.18 o 
  -2  -4  12      176.90      191.55     16.10 o 
  -1  -4  12       93.53       91.26     27.37 o 
   0  -4  12       54.57       60.88     10.44 o 
   1  -4  12        0.32        7.15     10.02 o 
   2  -4  12      502.12      516.49     32.63 o 
   3  -4  12      453.87      429.93     26.68 o 
   4  -4  12       60.19       85.23     13.67 o 
   5  -4  12       12.26       10.37     13.83 o 
  -5  -3  12      140.38      108.24     14.04 o 
  -4  -3  12      949.41     1008.61     52.02 o 
  -3  -3  12      221.83      217.88     25.01 o 
  -2  -3  12      221.34      218.55     19.32 o 
  -1  -3  12       89.92      110.81     22.87 o 
   0  -3  12       81.03       85.47     13.15 o 
   1  -3  12       57.22       44.20      7.94 o 
   2  -3  12      389.16      343.70     51.61 o 
   3  -3  12      421.95      416.06     26.79 o 
   4  -3  12      231.73      204.44     23.26 o 
   5  -3  12       37.23       46.68      8.84 o 
   6  -3  12      254.43      254.99     36.09 o 
  -6  -2  12       72.56       70.70     13.02 o 
  -5  -2  12      180.89      182.58     16.58 o 
  -4  -2  12      734.98      750.97     40.89 o 
  -3  -2  12      141.53      142.75     15.67 o 
  -2  -2  12      135.86      123.27     13.40 o 
  -1  -2  12      762.67      754.30     38.44 o 
   0  -2  12      425.33      475.58     27.97 o 
   1  -2  12      352.86      352.62     20.77 o 
   2  -2  12       21.58       14.40      7.41 o 
   3  -2  12      257.17      233.18     16.41 o 
   4  -2  12      394.65      432.18     39.60 o 
   5  -2  12       72.40       75.24     13.43 o 
   6  -2  12      473.86      471.19     26.69 o 
   7  -2  12      126.96      139.46     20.06 o 
  -6  -1  12       70.88       63.49     16.64 o 
  -5  -1  12      209.85      223.02     19.76 o 
  -4  -1  12      284.61      252.47     17.68 o 
  -3  -1  12      110.38      147.99     14.92 o 
  -2  -1  12       13.70       11.77      5.65 o 
  -1  -1  12     2655.31     2738.54    105.34 o 
   0  -1  12      338.20      360.79     23.73 o 
   1  -1  12      315.70      305.36     20.28 o 
   2  -1  12       40.15       39.96      7.43 o 
   3  -1  12       78.78       82.34      9.49 o 
   4  -1  12      367.36      380.34     30.03 o 
   5  -1  12       28.24      115.10     41.64 o 
   6  -1  12      923.00      937.43     47.57 o 
   7  -1  12      276.92      288.12     22.30 o 
  -7   0  12       85.81       95.17     14.44 o 
  -6   0  12      126.58       90.52     13.79 o 
  -5   0  12      349.99      338.33     21.21 o 
  -4   0  12       46.27       55.55     15.17 o 
  -3   0  12      171.56      156.78     29.83 o 
  -2   0  12       28.89       31.68      7.99 o 
  -1   0  12     3610.89     3651.34    132.38 o 
   0   0  12      628.52      588.58     25.40 o 
   1   0  12      206.60      250.67     17.61 o 
   2   0  12       85.01      109.71     10.19 o 
   3   0  12      197.75      173.13     15.30 o 
   4   0  12       47.15       75.07     14.50 o 
   5   0  12        1.43       -7.50      7.50 o 
   6   0  12      556.53      616.48     49.42 o 
   7   0  12      873.72      917.79     48.21 o 
   8   0  12        1.64       26.91     16.40 o 
  -7   1  12      272.73      278.75     30.56 o 
  -6   1  12      101.58       95.28     11.80 o 
  -5   1  12      580.46      589.97     31.32 o 
  -4   1  12       81.74       85.61     12.04 o 
  -3   1  12      472.78      474.29     21.90 o 
  -2   1  12       28.03       32.46      7.43 o 
  -1   1  12     1310.05     1306.25     46.67 o 
   0   1  12      440.93      423.53     19.17 o 
   1   1  12       77.54       86.82      9.45 o 
   2   1  12     2009.92     2071.63     76.47 o 
   3   1  12      201.53      200.26     13.75 o 
   4   1  12        6.19       19.93     15.60 o 
   5   1  12      107.47      107.71     10.81 o 
   6   1  12      418.53      406.07     24.23 o 
   7   1  12     1546.61     1618.75     70.61 o 
   8   1  12        2.26        0.23      5.52 o 
  -7   2  12      333.69      331.41     23.34 o 
  -6   2  12       35.81       50.51     21.43 o 
  -5   2  12      280.65      282.19     19.79 o 
  -4   2  12      216.50      217.85     15.36 o 
  -3   2  12       19.00       43.76     12.95 o 
  -2   2  12      465.61      466.92     22.09 o 
  -1   2  12     1150.88     1127.44     44.95 o 
   0   2  12     1598.72     1537.79     71.77 o 
   1   2  12       13.79       14.93      7.09 o 
   2   2  12     1890.92     2008.16     73.26 o 
   3   2  12      450.95      462.52     25.09 o 
   4   2  12        2.38        8.78      5.08 o 
   5   2  12       74.24       74.52     15.45 o 
   6   2  12      133.12      139.54     11.71 o 
   7   2  12      807.41      989.85     66.76 o 
   8   2  12        9.23       14.55      8.71 o 
   9   2  12      428.04      428.61     41.51 o 
  -7   3  12       37.78       40.62     17.93 o 
  -6   3  12        4.48        9.13      7.27 o 
  -5   3  12      466.10      468.08     26.34 o 
  -4   3  12     1148.55     1128.95     72.71 o 
  -3   3  12       25.04       30.75      7.42 o 
  -2   3  12      603.28      566.21     22.47 o 
  -1   3  12      766.25      814.87     33.39 o 
   0   3  12     1011.88     1037.63     59.14 o 
   1   3  12      436.29      453.87     21.35 o 
   2   3  12     1260.21     1316.64     66.59 o 
   3   3  12      633.39      656.50     29.82 o 
   4   3  12      131.86      131.06     12.23 o 
   5   3  12       96.97       91.92     11.55 o 
   6   3  12      273.47      286.86     18.12 o 
   7   3  12     1015.56      993.05     43.48 o 
   8   3  12      193.35      195.01     17.60 o 
   9   3  12      431.42      386.26     37.56 o 
  -7   4  12       11.37       21.23      8.36 o 
  -6   4  12        2.67       12.43      9.52 o 
  -5   4  12      313.01      322.30     20.73 o 
  -4   4  12     1577.62     1531.25     55.63 o 
  -3   4  12       47.63       49.51     22.50 o 
  -2   4  12     1350.68     1303.98     43.19 o 
  -1   4  12      466.08      463.05     26.97 o 
   0   4  12      839.71      857.34     34.33 o 
   1   4  12      130.78      124.17     14.42 o 
   2   4  12     1029.53     1071.40     40.46 o 
   3   4  12     1258.25     1244.67     45.19 o 
   4   4  12      136.34      159.72     12.82 o 
   5   4  12      125.75      142.47     12.52 o 
   6   4  12      242.94      256.79     16.80 o 
   7   4  12      363.54      396.00     22.32 o 
   8   4  12       62.38       68.55     20.58 o 
   9   4  12      165.43      215.42     26.85 o 
  -7   5  12        0.24       -7.05     10.23 o 
  -6   5  12        3.75        6.46      6.27 o 
  -5   5  12      179.60      179.45     15.20 o 
  -4   5  12     1161.51     1098.00     58.87 o 
  -3   5  12      261.10      250.54     31.42 o 
  -2   5  12     1447.88     1445.68     72.33 o 
  -1   5  12     1315.54     1322.04     42.85 o 
   0   5  12      407.86      416.47     16.88 o 
   1   5  12       13.74       14.66      5.96 o 
   2   5  12      376.94      359.59     16.33 o 
   3   5  12     1213.90     1263.99     44.91 o 
   4   5  12     1329.30     1285.02     44.45 o 
   5   5  12      181.67      197.70     35.46 o 
   6   5  12      434.90      433.43     23.00 o 
   7   5  12       28.97       25.62     15.21 o 
   8   5  12       14.03        5.59      6.08 o 
   9   5  12      121.29      160.11     22.64 o 
  -7   6  12       11.96       24.15     13.09 o 
  -6   6  12        8.47        6.38      4.61 o 
  -5   6  12        5.91        3.79     10.65 o 
  -4   6  12     1030.04     1078.08     42.33 o 
  -3   6  12      252.55      267.19     29.78 o 
  -2   6  12      603.63      612.87     26.35 o 
  -1   6  12     2424.57     2466.47     77.93 o 
   0   6  12      296.90      297.33     16.47 o 
   1   6  12     1020.87     1014.11     51.97 o 
   2   6  12       15.39       22.75      4.30 o 
   3   6  12     1643.49     1605.74     51.62 o 
   4   6  12     2288.21     2257.22     72.11 o 
   5   6  12      133.78      108.59     12.34 o 
   6   6  12      576.30      554.57     22.66 o 
   7   6  12       50.48       50.17      5.61 o 
   8   6  12        0.82       10.74      7.14 o 
   9   6  12       87.66      104.15     18.63 o 
  -7   7  12       18.70       40.56     14.38 o 
  -6   7  12      111.46       98.13     17.71 o 
  -5   7  12      203.32      195.07     14.45 o 
  -4   7  12      550.46      546.66     23.02 o 
  -3   7  12      741.46      674.80     26.44 o 
  -2   7  12       10.69        8.28      5.98 o 
  -1   7  12     3789.60     3751.81    115.57 o 
   0   7  12       87.05       91.48     18.58 o 
   1   7  12     1372.97     1396.57     46.37 o 
   2   7  12       23.04       71.28     30.93 o 
   3   7  12     1036.22     1043.88     37.01 o 
   4   7  12     1273.47     1232.26     31.74 o 
   5   7  12       20.24       29.19      7.94 o 
   6   7  12     1206.68     1204.61     31.91 o 
   7   7  12      422.55      407.00     14.98 o 
   8   7  12       31.92       40.47      7.70 o 
   9   7  12      108.57      117.91     20.06 o 
  -7   8  12       86.78      107.89     22.41 o 
  -6   8  12      255.17      289.12     30.51 o 
  -5   8  12      492.59      471.02     37.03 o 
  -4   8  12      168.67      160.20     12.22 o 
  -3   8  12     1142.46     1157.78     45.63 o 
  -2   8  12       66.04       71.85     16.78 o 
  -1   8  12     2997.04     3173.48    101.43 o 
   0   8  12       59.09       74.34      8.52 o 
   1   8  12     1322.04     1225.85     73.92 o 
   2   8  12      539.76      515.79     22.42 o 
   3   8  12      617.21      583.99     19.98 o 
   4   8  12      656.41      617.93     25.85 o 
   5   8  12       19.81       28.56      4.20 o 
   6   8  12     1074.66     1062.99     41.09 o 
   7   8  12     1398.50     1381.17     48.14 o 
   8   8  12        4.12        4.16      4.90 o 
   9   8  12       97.80       87.10     18.31 o 
  -6   9  12      258.88      232.90     24.14 o 
  -5   9  12      574.19      574.02     36.91 o 
  -4   9  12      229.88      223.93     11.15 o 
  -3   9  12      685.20      623.13     22.55 o 
  -2   9  12        6.04       18.62      4.14 o 
  -1   9  12     1871.51     1887.43     80.40 o 
   0   9  12      449.44      452.89     14.90 o 
   1   9  12       35.76       37.30      7.49 o 
   2   9  12     1001.70      958.61     23.48 o 
   3   9  12      122.60      114.70      6.66 o 
   4   9  12        3.05        5.80      4.26 o 
   5   9  12       40.00       43.49      5.04 o 
   6   9  12      994.99      959.18     34.74 o 
   7   9  12     1769.45     1774.33     65.14 o 
   8   9  12        3.48        1.60     10.48 o 
   9   9  12      204.51      220.41     27.13 o 
  -6  10  12       66.19       66.75     18.30 o 
  -5  10  12      401.61      389.74     30.86 o 
  -4  10  12      289.37      280.69     23.48 o 
  -3  10  12       25.27       23.40      4.77 o 
  -2  10  12      225.68      214.43     11.95 o 
  -1  10  12      854.01      908.29     25.67 o 
   0  10  12     1979.74     1779.75    183.94 o 
   1  10  12       66.51       75.60      7.65 o 
   2  10  12     1277.19     1201.17     35.47 o 
   3  10  12        1.93        9.36      9.29 o 
   4  10  12       38.35       47.94      4.97 o 
   5  10  12       71.26       84.33     18.74 o 
   6  10  12      927.41      913.82     35.12 o 
   7  10  12     1469.11     1465.00     58.07 o 
   8  10  12        3.18        9.00      8.18 o 
   9  10  12      149.78      159.40     18.91 o 
  -6  11  12        2.84      -10.64     12.40 o 
  -5  11  12      287.32      281.37     32.41 o 
  -4  11  12      506.15      492.14     23.95 o 
  -3  11  12       30.06       46.02     18.16 o 
  -2  11  12      385.19      399.33     15.98 o 
  -1  11  12      572.78      571.75     29.48 o 
   0  11  12     1632.27     1629.96     42.36 o 
   1  11  12      176.95      149.05     15.12 o 
   2  11  12      734.13      732.58     28.97 o 
   3  11  12       70.09       67.07      6.09 o 
   4  11  12        0.49        2.26      3.36 o 
   5  11  12        0.26        1.99      4.30 o 
   6  11  12      548.67      517.52     23.80 o 
   7  11  12      441.97      457.80     25.55 o 
   8  11  12       33.81       39.15      8.23 o 
  -5  12  12      162.42      164.72     26.71 o 
  -4  12  12      419.85      467.28     39.06 o 
  -3  12  12       26.56       26.50     10.83 o 
  -2  12  12      625.89      685.48     31.24 o 
  -1  12  12      411.45      409.61     16.59 o 
   0  12  12      910.86      941.33     29.31 o 
   1  12  12       66.98       82.92     10.71 o 
   2  12  12      548.64      572.07     19.79 o 
   3  12  12      301.03      309.79     13.07 o 
   4  12  12      240.88      217.50     13.44 o 
   5  12  12       19.03       17.00     14.98 o 
   6  12  12      116.35      122.41     12.74 o 
   7  12  12      212.48      219.95     17.46 o 
   8  12  12       13.43       12.74      9.63 o 
  -4  13  12      449.65      448.94     29.08 o 
  -3  13  12       17.51        8.99      5.95 o 
  -2  13  12      360.55      379.64     20.16 o 
  -1  13  12      380.38      369.09     19.11 o 
   0  13  12      118.55      135.27      9.46 o 
   1  13  12        7.40        3.22      3.18 o 
   2  13  12      277.59      308.68     13.64 o 
   3  13  12      800.50      866.37     54.02 o 
   4  13  12      501.85      528.58     26.96 o 
   5  13  12       16.67       40.98     23.55 o 
   6  13  12      112.31      124.96     13.55 o 
   7  13  12       56.20       67.75     10.03 o 
  -3  14  12      145.31      156.60     14.18 o 
  -2  14  12      224.97      221.60     18.99 o 
  -1  14  12      273.33      292.18     17.73 o 
   0  14  12       27.61       33.91      7.95 o 
   1  14  12      187.85      172.67     11.10 o 
   2  14  12       65.77       71.44     10.08 o 
   3  14  12      846.69      790.96     56.11 o 
   4  14  12      536.60      530.68     24.46 o 
   5  14  12       41.32       59.96     23.28 o 
   6  14  12       91.81      114.65     14.13 o 
  -2  15  12       26.31       37.01     15.30 o 
  -1  15  12      602.28      604.63     30.49 o 
   0  15  12        2.22        3.43      6.32 o 
   1  15  12      107.76      105.00     13.79 o 
   2  15  12        8.21       17.42     11.52 o 
   3  15  12      384.71      408.83     24.89 o 
   4  15  12      190.54      193.13     15.25 o 
   5  15  12       33.32       51.98     17.01 o 
   2  16  12       37.81       37.70     14.98 o 
  -2  -4  13       16.23       23.87     10.00 o 
  -1  -4  13       74.49       91.31     14.80 o 
   0  -4  13      210.75      198.42     21.27 o 
   1  -4  13      433.04      467.63     33.80 o 
   2  -4  13        0.32        0.02      6.17 o 
  -3  -3  13       65.30       90.20     18.21 o 
  -2  -3  13       34.46       55.21     12.35 o 
  -1  -3  13       75.11       88.98     12.23 o 
   0  -3  13      510.72      567.57     48.96 o 
   1  -3  13      404.66      458.32     31.79 o 
   2  -3  13        4.11       -1.21      5.93 o 
   3  -3  13      185.20      167.98     18.98 o 
   4  -3  13      305.30      355.79     29.80 o 
  -4  -2  13      350.66      345.50     23.95 o 
  -3  -2  13       72.38       76.23     13.25 o 
  -2  -2  13        0.80       -6.46      7.94 o 
  -1  -2  13      218.82      231.43     27.25 o 
   0  -2  13      336.06      345.59     22.55 o 
   1  -2  13      384.97      365.93     23.65 o 
   2  -2  13        2.01       10.29      8.62 o 
   3  -2  13      313.14      283.12     19.74 o 
   4  -2  13      596.53      640.21     36.69 o 
   5  -2  13        9.30       20.90      9.57 o 
  -5  -1  13      112.52      105.87     13.87 o 
  -4  -1  13      378.98      379.95     27.74 o 
  -3  -1  13      108.61      132.74     26.79 o 
  -2  -1  13        4.14       16.80      7.21 o 
  -1  -1  13       10.35       13.10      7.07 o 
   0  -1  13      708.45      690.44     46.44 o 
   1  -1  13        4.65       -4.85      7.49 o 
   2  -1  13       51.61       77.94     24.94 o 
   3  -1  13      646.46      674.77     36.59 o 
   4  -1  13     1194.68     1266.90     59.19 o 
   5  -1  13      113.24      121.53     13.73 o 
   6  -1  13       14.70       32.53     16.06 o 
  -6   0  13      154.42      164.50     15.43 o 
  -5   0  13      333.17      305.46     22.20 o 
  -4   0  13      351.23      324.81     23.72 o 
  -3   0  13      226.63      237.76     17.06 o 
  -2   0  13      222.62      243.21     17.31 o 
  -1   0  13      112.17      123.64     14.74 o 
   0   0  13      418.58      409.96     34.59 o 
   1   0  13        6.05       -4.47     10.51 o 
   2   0  13       88.65      105.18     25.98 o 
   3   0  13      763.94      811.15     37.53 o 
   4   0  13     1129.18     1153.08     57.81 o 
   5   0  13      164.41      168.82     14.76 o 
   6   0  13       47.53       60.89      9.88 o 
   7   0  13       96.60       96.24     14.58 o 
  -6   1  13       94.07       93.25     10.56 o 
  -5   1  13      244.84      263.87     18.97 o 
  -4   1  13      523.84      511.04     27.84 o 
  -3   1  13      230.17      243.38     17.43 o 
  -2   1  13      237.79      244.29     19.46 o 
  -1   1  13       72.36       74.89      9.85 o 
   0   1  13      480.00      476.75     26.31 o 
   1   1  13       97.95      105.84     16.95 o 
   2   1  13      122.36      135.03     12.16 o 
   3   1  13     1147.50     1191.99     62.50 o 
   4   1  13      417.34      406.68     20.89 o 
   5   1  13      156.47      156.64     16.34 o 
   6   1  13       78.85       73.29     18.28 o 
   7   1  13      342.99      360.86     27.22 o 
  -6   2  13       30.20       31.73     10.04 o 
  -5   2  13      477.05      442.60     37.26 o 
  -4   2  13      798.92      823.77     41.75 o 
  -3   2  13      456.14      476.32     27.44 o 
  -2   2  13       95.61      103.28     20.89 o 
  -1   2  13      103.42       99.47     10.01 o 
   0   2  13      694.67      727.20     46.64 o 
   1   2  13     1096.19     1097.76     46.75 o 
   2   2  13       15.52       13.76      7.57 o 
   3   2  13      566.38      668.28     30.50 o 
   4   2  13       54.28       61.93     10.72 o 
   5   2  13       20.56       30.81      7.61 o 
   6   2  13      203.22      176.04     16.98 o 
   7   2  13      565.25      621.07     32.63 o 
   8   2  13      695.21      758.96     43.42 o 
  -6   3  13       23.96       45.59      8.60 o 
  -5   3  13      271.73      267.02     20.36 o 
  -4   3  13      974.57      975.43     53.62 o 
  -3   3  13      485.66      544.81     26.62 o 
  -2   3  13       14.85       14.52      7.58 o 
  -1   3  13       29.31       44.21      8.61 o 
   0   3  13      776.93      830.51     37.07 o 
   1   3  13     2039.18     2051.04     73.85 o 
   2   3  13       10.04       10.04      7.10 o 
   3   3  13      961.37      943.16     44.92 o 
   4   3  13       22.24       22.05      8.15 o 
   5   3  13       97.26      101.30     12.91 o 
   6   3  13       90.39      111.68     13.15 o 
   7   3  13      814.86      786.81     40.02 o 
   8   3  13      660.68      660.62     37.39 o 
  -7   4  13      243.14      202.41     26.58 o 
  -6   4  13       38.21       43.55      9.90 o 
  -5   4  13       44.87       40.94      9.60 o 
  -4   4  13      785.17      766.08     36.81 o 
  -3   4  13      282.86      300.93     19.80 o 
  -2   4  13      243.98      287.07     19.97 o 
  -1   4  13      289.47      309.91     18.77 o 
   0   4  13     1008.74     1017.81     37.20 o 
   1   4  13     2891.05     3019.47    105.53 o 
   2   4  13       28.24       40.86      7.35 o 
   3   4  13     1008.34     1047.07     47.45 o 
   4   4  13      129.30      112.97     10.60 o 
   5   4  13       17.81       22.00      9.38 o 
   6   4  13      156.84      172.01     15.29 o 
   7   4  13      216.57      245.58     18.89 o 
   8   4  13      214.64      227.75     15.98 o 
  -7   5  13      252.84      285.40     30.74 o 
  -6   5  13      114.64      123.44     13.77 o 
  -5   5  13       40.33       37.55      9.16 o 
  -4   5  13      834.88      850.44     38.66 o 
  -3   5  13      143.92      123.33     15.13 o 
  -2   5  13      463.86      465.13     24.91 o 
  -1   5  13      308.89      325.89     20.37 o 
   0   5  13     1066.00     1033.74     37.30 o 
   1   5  13     2189.57     2221.19     90.17 o 
   2   5  13        2.08        9.27      7.67 o 
   3   5  13      913.14      891.21     36.65 o 
   4   5  13      963.59      974.95     53.02 o 
   5   5  13        0.86       21.50     14.72 o 
   6   5  13      175.88      213.16     22.95 o 
   7   5  13       14.55       15.85      6.71 o 
   8   5  13      100.61       98.15     13.28 o 
   9   5  13       38.97       33.37     10.42 o 
  -6   6  13      260.55      235.40     26.54 o 
  -5   6  13       21.99       16.83     11.80 o 
  -4   6  13      439.76      431.74     23.72 o 
  -3   6  13       95.31      104.45     19.37 o 
  -2   6  13        3.09        6.43      5.85 o 
  -1   6  13      497.74      614.33    147.41 o 
   0   6  13     1292.27     1226.77     47.20 o 
   1   6  13      379.52      388.35     44.69 o 
   2   6  13        0.10        4.23      3.90 o 
   3   6  13      740.38      733.97     58.48 o 
   4   6  13     2385.76     2474.23     86.85 o 
   5   6  13       89.57       86.10     10.52 o 
   6   6  13      259.22      249.73     17.45 o 
   7   6  13        0.80        4.89      5.07 o 
   8   6  13       41.78       23.88      8.99 o 
   9   6  13       40.14       61.95     17.33 o 
  -6   7  13      102.40       91.07     18.31 o 
  -5   7  13      203.90      199.87     16.03 o 
  -4   7  13      200.64      214.10     15.42 o 
  -3   7  13      746.82      772.92     33.22 o 
  -2   7  13      275.87      260.28     16.88 o 
  -1   7  13      278.93      255.52     19.63 o 
   0   7  13      501.00      497.78     28.96 o 
   1   7  13       22.74       32.13      7.22 o 
   2   7  13       18.79       17.17      5.23 o 
   3   7  13     1267.72     1330.70     49.58 o 
   4   7  13     3400.01     3253.80    110.57 o 
   5   7  13       32.97       38.25      6.52 o 
   6   7  13       21.51       38.18      6.64 o 
   7   7  13      123.64      128.71     14.71 o 
   8   7  13       70.57       62.79     15.95 o 
   9   7  13       18.32       17.97     12.49 o 
  -6   8  13       30.81       53.23     15.62 o 
  -5   8  13      285.20      305.76     29.92 o 
  -4   8  13      235.21      233.16     22.57 o 
  -3   8  13      408.21      390.61     20.65 o 
  -2   8  13      467.37      474.94     23.33 o 
  -1   8  13      319.33      338.02     19.58 o 
   0   8  13      742.69      710.43     36.40 o 
   1   8  13       24.84       26.14     10.62 o 
   2   8  13       81.93       99.70      8.82 o 
   3   8  13     1350.42     1331.64     48.31 o 
   4   8  13     1118.73     1126.90     75.28 o 
   5   8  13      356.24      339.69     18.38 o 
   6   8  13       40.30       40.81      7.74 o 
   7   8  13      354.59      387.29     35.29 o 
   8   8  13       79.69       99.95     18.95 o 
   9   8  13        2.06        5.30     10.78 o 
  -6   9  13        6.64       27.42     10.14 o 
  -5   9  13      597.06      599.94     40.10 o 
  -4   9  13      344.33      369.30     32.51 o 
  -3   9  13      393.17      405.68     21.22 o 
  -2   9  13      497.44      476.80     21.38 o 
  -1   9  13      109.27      118.00     11.36 o 
   0   9  13     1061.25     1024.11     37.67 o 
   1   9  13      291.59      282.17     16.31 o 
   2   9  13       27.54       35.57      5.79 o 
   3   9  13      773.37      804.91     32.67 o 
   4   9  13      143.58      160.18     20.30 o 
   5   9  13       37.18       51.22     12.95 o 
   6   9  13      107.76      112.98     18.12 o 
   7   9  13      838.35      790.48     49.76 o 
   8   9  13      387.04      381.37     30.95 o 
  -5  10  13      463.25      470.69     41.87 o 
  -4  10  13      382.93      409.01     35.94 o 
  -3  10  13      254.48      234.64     15.46 o 
  -2  10  13      113.97      110.81     11.21 o 
  -1  10  13       71.71       68.59      7.90 o 
   0  10  13      798.46      827.98     52.76 o 
   1  10  13     1277.00     1232.31     43.39 o 
   2  10  13       99.89      109.59     14.50 o 
   3  10  13      764.82      719.58     27.61 o 
   4  10  13       21.42       30.56      5.12 o 
   5  10  13       17.31       26.54      6.78 o 
   6  10  13       54.31       71.45     17.19 o 
   7  10  13      594.13      594.08     41.72 o 
   8  10  13      537.88      557.87     48.04 o 
  -5  11  13      106.49      147.55     24.16 o 
  -4  11  13      456.22      415.93     31.29 o 
  -3  11  13       82.70       74.92     12.22 o 
  -2  11  13       61.34       58.63     11.71 o 
  -1  11  13       11.21       17.51      5.60 o 
   0  11  13      919.14      871.47     24.93 o 
   1  11  13     1954.86     1913.12     49.82 o 
   2  11  13       70.34       70.69      5.49 o 
   3  11  13      751.40      710.15     22.25 o 
   4  11  13       65.47       68.09      7.86 o 
   5  11  13        0.60        1.76      6.22 o 
   6  11  13        4.36        6.61      6.22 o 
   7  11  13      272.32      283.84     25.30 o 
   8  11  13      408.88      439.65     35.02 o 
  -4  12  13      657.02      652.65     54.69 o 
  -3  12  13       38.80       50.24     15.81 o 
  -2  12  13       39.76       75.32     15.49 o 
  -1  12  13        6.01       27.26     11.82 o 
   0  12  13      635.56      643.43     29.58 o 
   1  12  13     1113.19     1124.05     34.39 o 
   2  12  13        7.59        6.59      4.20 o 
   3  12  13      787.63      751.31     23.11 o 
   4  12  13      198.07      221.42     15.29 o 
   5  12  13        2.44       -2.18      4.61 o 
   6  12  13       46.91       52.18      8.44 o 
   7  12  13       92.82      107.66     20.75 o 
  -3  13  13       97.57      137.13     22.82 o 
  -2  13  13       16.59        8.25     10.88 o 
  -1  13  13       42.94       44.71     17.97 o 
   0  13  13      308.55      318.15     20.33 o 
   1  13  13      360.76      339.70     14.32 o 
   2  13  13       11.49        8.65      4.73 o 
   3  13  13      600.52      597.46     31.76 o 
   4  13  13      872.86      933.74     41.74 o 
   5  13  13        8.36       12.44     10.48 o 
   6  13  13       80.76       86.54     12.05 o 
   7  13  13        0.87       -5.44     11.38 o 
  -2  14  13        2.40       -4.38     10.23 o 
  -1  14  13      128.29      115.66     14.85 o 
   0  14  13      221.88      236.65     16.59 o 
   1  14  13      144.35      137.06      9.56 o 
   2  14  13        2.80        8.13      8.94 o 
   3  14  13      266.06      312.86     20.55 o 
   4  14  13      785.69      758.81     37.78 o 
   5  14  13        0.17        6.95      7.49 o 
   6  14  13      156.31      147.51     24.31 o 
   0  15  13      284.15      294.46     28.57 o 
   1  15  13        2.42       40.46     13.46 o 
   2  15  13        5.72        1.11      8.48 o 
   3  15  13      109.94       88.03     12.56 o 
   4  15  13      648.17      684.02     37.58 o 
  -2  -2  14       27.48       39.05     16.87 o 
  -1  -2  14        1.13        8.79      9.06 o 
   0  -2  14      416.01      427.09     31.08 o 
   1  -2  14      540.73      546.92     37.85 o 
   2  -2  14      125.22      130.25     15.22 o 
   3  -2  14       17.61        7.99     15.67 o 
  -3  -1  14       67.39       81.95     11.58 o 
  -2  -1  14       20.48       12.54      7.58 o 
  -1  -1  14      110.34       90.26     18.03 o 
   0  -1  14      259.07      241.60     17.20 o 
   1  -1  14      794.03      778.24     40.49 o 
   2  -1  14       92.00      103.11     15.21 o 
   3  -1  14       22.62       13.71      9.01 o 
   4  -1  14      160.92      174.40     18.63 o 
   5  -1  14      414.25      428.03     27.19 o 
  -4   0  14      104.36       98.98     11.39 o 
  -3   0  14      262.40      247.73     22.59 o 
  -2   0  14      116.83      127.44     13.54 o 
  -1   0  14       20.23       25.70      9.75 o 
   0   0  14      292.47      279.84     22.51 o 
   1   0  14      294.92      279.55     19.03 o 
   2   0  14       87.05       97.59     12.02 o 
   3   0  14        0.13       -6.78      9.22 o 
   4   0  14      560.19      578.59     35.63 o 
   5   0  14      323.23      316.09     22.25 o 
   6   0  14        5.21        4.71      8.19 o 
  -5   1  14       42.31       63.35     12.78 o 
  -4   1  14       47.88       57.78     12.34 o 
  -3   1  14      813.18      784.97     37.07 o 
  -2   1  14      471.85      526.99     31.80 o 
  -1   1  14       24.20       28.81      9.74 o 
   0   1  14      166.97      188.52     14.93 o 
   1   1  14       40.67       58.36      9.24 o 
   2   1  14       50.02       62.68     24.13 o 
   3   1  14        6.21       15.83      8.90 o 
   4   1  14      980.28      965.98     59.31 o 
   5   1  14      506.57      557.83     34.07 o 
   6   1  14       25.68       35.90      9.38 o 
  -5   2  14       21.00       23.55      9.64 o 
  -4   2  14      117.04      139.93     16.69 o 
  -3   2  14     1402.92     1463.57     77.50 o 
  -2   2  14      847.79      868.00     43.71 o 
  -1   2  14        3.30       -1.73      8.11 o 
   0   2  14      203.02      203.87     14.95 o 
   1   2  14        9.94       10.62      5.88 o 
   2   2  14      101.76      121.19     13.97 o 
   3   2  14       13.90        7.04      5.52 o 
   4   2  14      827.65      770.29     34.85 o 
   5   2  14      411.63      485.17     30.92 o 
   6   2  14       63.81       89.75     24.46 o 
   7   2  14      145.05      154.77     31.99 o 
  -5   3  14        6.81       10.59      6.80 o 
  -4   3  14      104.54       77.13     12.78 o 
  -3   3  14     1299.70     1370.52     63.38 o 
  -2   3  14     1023.74     1055.69     48.79 o 
  -1   3  14       45.54       67.81     10.84 o 
   0   3  14      313.58      278.56     19.65 o 
   1   3  14      130.36      117.09     13.44 o 
   2   3  14      168.88      185.45     16.38 o 
   3   3  14       25.85       28.82      8.94 o 
   4   3  14      382.26      388.60     22.68 o 
   5   3  14      578.91      573.78     31.62 o 
   6   3  14       75.88      108.30     14.90 o 
   7   3  14      237.96      290.90     24.06 o 
  -6   4  14       38.43       43.68     10.82 o 
  -5   4  14       43.02       55.84      9.17 o 
  -4   4  14       38.16       49.88      8.94 o 
  -3   4  14     1227.43     1235.76     52.44 o 
  -2   4  14      482.96      451.36     26.11 o 
  -1   4  14       42.43       50.39      7.96 o 
   0   4  14      405.78      420.00     24.56 o 
   1   4  14      632.40      650.71     32.84 o 
   2   4  14      127.34      116.85     11.74 o 
   3   4  14       11.90       22.53      6.84 o 
   4   4  14      234.09      239.91     18.11 o 
   5   4  14      606.97      633.61     31.38 o 
   6   4  14       79.70      104.86     15.91 o 
   7   4  14      310.99      309.79     23.45 o 
   8   4  14      248.75      217.23     29.91 o 
  -6   5  14      113.33       96.14     19.14 o 
  -5   5  14      168.57      147.19     13.33 o 
  -4   5  14       88.51       73.32      9.64 o 
  -3   5  14      654.67      665.19     40.11 o 
  -2   5  14      169.95      175.33     18.20 o 
  -1   5  14        2.20        4.74     11.43 o 
   0   5  14      999.25     1006.15     44.09 o 
   1   5  14      876.40      840.02     37.05 o 
   2   5  14      171.27      164.67     14.41 o 
   3   5  14        0.29       -9.49      9.49 o 
   4   5  14      148.79      145.98     14.17 o 
   5   5  14      808.50      831.06     36.79 o 
   6   5  14       22.84       30.72      7.93 o 
   7   5  14      384.82      412.27     26.75 o 
   8   5  14      160.16      163.70     19.42 o 
  -6   6  14      297.62      250.35     29.36 o 
  -5   6  14      162.64      171.27     16.57 o 
  -4   6  14      173.20      152.60     14.92 o 
  -3   6  14      462.72      451.27     30.60 o 
  -2   6  14      327.04      294.22     19.24 o 
  -1   6  14        0.00        6.36      6.61 o 
   0   6  14      850.26      842.21     35.22 o 
   1   6  14      605.40      631.05     26.49 o 
   2   6  14      119.98      139.25     12.95 o 
   3   6  14       10.26       34.30      8.76 o 
   4   6  14      437.18      458.83     25.27 o 
   5   6  14      737.67      737.21     35.30 o 
   6   6  14        0.48        9.10      7.04 o 
   7   6  14      283.30      278.72     20.72 o 
   8   6  14      250.13      278.66     31.98 o 
  -5   7  14      221.50      165.43     17.12 o 
  -4   7  14      184.94      209.55     18.32 o 
  -3   7  14      197.18      190.51     13.30 o 
  -2   7  14      432.59      452.91     24.73 o 
  -1   7  14       44.99       44.09      8.89 o 
   0   7  14      574.60      644.62     39.93 o 
   1   7  14      591.99      636.80     28.28 o 
   2   7  14      168.72      184.83     14.83 o 
   3   7  14       16.36       22.70     10.62 o 
   4   7  14      266.56      263.40     17.99 o 
   5   7  14     1195.78     1206.72     50.83 o 
   6   7  14        0.24       -5.64      6.37 o 
   7   7  14      223.39      247.30     29.16 o 
   8   7  14      250.78      248.62     31.57 o 
  -5   8  14       27.62       39.04     10.55 o 
  -4   8  14      140.36      131.16     13.88 o 
  -3   8  14      533.40      546.59     27.78 o 
  -2   8  14      400.14      426.19     47.15 o 
  -1   8  14       18.10       23.88      7.58 o 
   0   8  14      773.07      754.01     47.05 o 
   1   8  14      701.09      700.86     30.61 o 
   2   8  14      176.86      186.31     20.23 o 
   3   8  14      179.71      148.81     11.91 o 
   4   8  14      385.52      414.41     32.44 o 
   5   8  14      531.78      558.13     27.45 o 
   6   8  14        6.28       -0.91      7.35 o 
   7   8  14      287.74      290.56     25.21 o 
   8   8  14      384.14      336.44     36.54 o 
  -5   9  14       14.08       -1.66      9.72 o 
  -4   9  14      112.45      109.47     19.28 o 
  -3   9  14      670.46      627.81     25.94 o 
  -2   9  14      539.80      520.41     29.69 o 
  -1   9  14       24.52       34.89      8.23 o 
   0   9  14      315.78      343.48     25.49 o 
   1   9  14      366.94      350.68     30.58 o 
   2   9  14      173.31      190.87     15.29 o 
   3   9  14        0.34        2.69      5.71 o 
   4   9  14      578.77      518.92     21.84 o 
   5   9  14      378.40      369.89     25.64 o 
   6   9  14       62.61       74.64     12.22 o 
   7   9  14      177.90      174.75     24.87 o 
   8   9  14      548.61      587.14     52.20 o 
  -5  10  14       67.53       67.31     13.14 o 
  -4  10  14       39.33       74.67     17.33 o 
  -3  10  14      815.87      805.19     47.67 o 
  -2  10  14      199.85      199.07     19.38 o 
  -1  10  14       58.08       86.71     25.61 o 
   0  10  14      246.01      252.99     15.15 o 
   1  10  14      473.18      466.22     20.13 o 
   2  10  14      310.55      354.89     19.61 o 
   3  10  14       78.71       73.92     13.32 o 
   4  10  14      443.65      433.20     21.49 o 
   5  10  14      408.40      388.65     19.49 o 
   6  10  14      346.26      411.08     38.29 o 
   7  10  14      130.86      155.00     18.36 o 
  -4  11  14      104.31      112.19     15.86 o 
  -3  11  14      789.01      746.99     46.08 o 
  -2  11  14      121.60      130.31     20.43 o 
  -1  11  14       11.82       19.78     14.79 o 
   0  11  14      120.45      109.50     23.70 o 
   1  11  14      510.90      516.21     23.91 o 
   2  11  14      209.20      192.14     14.64 o 
   3  11  14      148.81      150.50     26.36 o 
   4  11  14      319.15      304.69     26.14 o 
   5  11  14      492.20      490.90     34.76 o 
   6  11  14      256.97      279.66     31.89 o 
   7  11  14       99.02       79.81     19.83 o 
  -3  12  14      760.99      813.03     51.02 o 
  -2  12  14      154.23      169.47     22.74 o 
  -1  12  14        1.59        2.49      5.81 o 
   0  12  14       20.23       19.35      5.95 o 
   1  12  14      198.82      181.42     18.99 o 
   2  12  14       55.35       66.99      9.22 o 
   3  12  14      153.95      167.21     13.52 o 
   4  12  14      659.03      665.88     42.44 o 
   5  12  14      577.07      624.74     49.58 o 
   6  12  14      125.55      138.21     23.98 o 
   7  12  14       52.92       53.06     17.93 o 
  -2  13  14       91.66        3.55      7.10 o 
  -1  13  14        6.89        4.56      9.12 o 
   0  13  14      100.88      107.63     10.08 o 
   1  13  14      202.71      213.58     17.28 o 
   2  13  14      167.30      165.40     21.04 o 
   3  13  14       19.74       18.34      8.16 o 
   4  13  14      358.00      447.49     39.49 o 
   5  13  14      412.68      412.97     40.29 o 
   6  13  14        9.47      -13.69     13.69 o 
  -1  14  14        1.26       -8.25     11.15 o 
   0  14  14      213.37      217.47     25.19 o 
   1  14  14       70.53       47.02     12.40 o 
   2  14  14       95.34      103.70     18.17 o 
   3  14  14       46.54       38.67     14.20 o 
   4  14  14      263.38      255.38     30.32 o 
   5  14  14      328.55      340.20     36.66 o 
  -1  -1  15      310.84      293.46     23.54 o 
   0  -1  15        8.07        7.91      7.92 o 
   1  -1  15      759.10      786.26     47.48 o 
   2  -1  15      446.44      461.81     30.69 o 
  -2   0  15      101.09      141.68     17.74 o 
  -1   0  15      209.67      214.57     18.70 o 
   0   0  15       27.90       53.17     12.83 o 
   1   0  15      233.97      207.66     18.57 o 
   2   0  15      710.01      755.85     40.09 o 
   3   0  15        1.44       21.61     11.06 o 
   4   0  15      123.83      133.26     17.80 o 
  -3   1  15      179.60      176.10     20.41 o 
  -2   1  15      186.55      192.75     23.46 o 
  -1   1  15       43.46       45.08      9.81 o 
   0   1  15        4.76       13.49      8.85 o 
   1   1  15      325.14      356.33     26.11 o 
   2   1  15      748.75      760.96     42.95 o 
   3   1  15      115.53      122.40     14.74 o 
   4   1  15      215.44      235.61     40.31 o 
   5   1  15      161.36      142.28     17.92 o 
  -4   2  15       16.34       30.30      9.22 o 
  -3   2  15      107.21      101.72     13.52 o 
  -2   2  15      580.89      592.61     37.14 o 
  -1   2  15       51.14       63.84     15.72 o 
   0   2  15       52.16       52.71     14.52 o 
   1   2  15      212.24      181.08     17.07 o 
   2   2  15      625.07      649.38     34.25 o 
   3   2  15      356.75      367.85     41.64 o 
   4   2  15      180.02      217.53     24.17 o 
   5   2  15      297.64      274.41     24.35 o 
   6   2  15        3.91       40.91     22.83 o 
  -4   3  15      169.94      193.89     19.39 o 
  -3   3  15       60.43       61.87     13.43 o 
  -2   3  15      868.51      814.24     40.27 o 
  -1   3  15       93.51       91.64     13.67 o 
   0   3  15      138.49      149.43     13.44 o 
   1   3  15      135.04      133.09     15.08 o 
   2   3  15      448.33      443.98     25.45 o 
   3   3  15      216.99      229.05     20.44 o 
   4   3  15      320.95      341.20     26.26 o 
   5   3  15      295.66      320.99     22.85 o 
   6   3  15      255.04      257.60     18.69 o 
  -4   4  15      192.48      200.75     23.58 o 
  -3   4  15       11.80       18.14      9.65 o 
  -2   4  15      688.71      676.85     34.33 o 
  -1   4  15      172.00      164.08     16.56 o 
   0   4  15      129.01      133.32     15.08 o 
   1   4  15      444.55      430.53     24.74 o 
   2   4  15      458.46      448.21     25.32 o 
   3   4  15        7.45        7.04      7.44 o 
   4   4  15       69.31       80.40     11.03 o 
   5   4  15      381.42      405.72     41.16 o 
   6   4  15      645.03      709.99     41.34 o 
   7   4  15        8.91       -0.25      6.50 o 
  -4   5  15       20.25       53.38     29.77 o 
  -3   5  15       26.39       20.49      8.93 o 
  -2   5  15      616.20      594.53     28.36 o 
  -1   5  15      714.58      693.52     33.40 o 
   0   5  15        0.56       -3.78      9.65 o 
   1   5  15      869.64      873.03     39.53 o 
   2   5  15      138.51      137.31     28.69 o 
   3   5  15       18.96       38.07     27.40 o 
   4   5  15       30.45       44.39      8.15 o 
   5   5  15      390.95      389.49     43.40 o 
   6   5  15      586.49      591.67     31.37 o 
   7   5  15        9.65       16.36     13.85 o 
  -5   6  15       97.53       86.78     11.69 o 
  -4   6  15        7.68        7.01      7.68 o 
  -3   6  15       33.94       44.53     15.97 o 
  -2   6  15      459.40      458.39     27.14 o 
  -1   6  15     1186.19     1195.14     53.07 o 
   0   6  15       27.90       28.76      9.34 o 
   1   6  15      704.25      735.36     34.12 o 
   2   6  15      216.85      207.41     15.13 o 
   3   6  15      109.51      116.94     27.72 o 
   4   6  15       81.54       52.92     10.60 o 
   5   6  15      299.02      319.22     19.82 o 
   6   6  15      539.63      529.13     32.38 o 
   7   6  15       19.63       26.32     14.79 o 
  -4   7  15       44.82       65.25     15.74 o 
  -3   7  15      217.38      197.36     17.36 o 
  -2   7  15      159.37      170.77     15.96 o 
  -1   7  15     1120.55     1218.62     53.45 o 
   0   7  15       52.57       62.89     10.74 o 
   1   7  15     1171.63     1204.10     53.02 o 
   2   7  15      488.83      484.13     27.12 o 
   3   7  15        0.22       -6.76      6.76 o 
   4   7  15       43.11      137.00     62.11 o 
   5   7  15       93.33      107.55     13.17 o 
   6   7  15      179.24      179.06     26.66 o 
   7   7  15        3.56        0.78     10.23 o 
  -4   8  15      186.24      157.46     17.44 o 
  -3   8  15      153.20      137.44     14.51 o 
  -2   8  15      321.86      319.15     21.19 o 
  -1   8  15      928.84      905.30     42.12 o 
   0   8  15       10.94       32.12     22.40 o 
   1   8  15      646.66      709.98     65.14 o 
   2   8  15      772.90      862.53     40.07 o 
   3   8  15       45.28      128.27     62.25 o 
   4   8  15       35.73       55.61     10.12 o 
   5   8  15      140.52      138.32     12.40 o 
   6   8  15        2.02        4.71      6.59 o 
   7   8  15       10.91        4.33      8.06 o 
  -4   9  15        3.45       20.46     12.17 o 
  -3   9  15       69.12       85.95     12.61 o 
  -2   9  15      334.15      353.22     22.06 o 
  -1   9  15      156.91      179.88     15.55 o 
   0   9  15       27.29       34.61      8.95 o 
   1   9  15      536.54      546.31     26.20 o 
   2   9  15     1171.75     1193.10     48.38 o 
   3   9  15      235.71      243.93     21.44 o 
   4   9  15      171.82      136.90     17.14 o 
   5   9  15      133.20      101.95     12.14 o 
   6   9  15        7.52        9.49     11.75 o 
   7   9  15      156.46      148.15     25.51 o 
  -4  10  15       55.37       63.15     12.54 o 
  -3  10  15       86.56       77.41     17.75 o 
  -2  10  15      282.38      258.37     16.79 o 
  -1  10  15       24.61       32.29      9.06 o 
   0  10  15       30.70       43.24      9.39 o 
   1  10  15      564.39      602.44     30.70 o 
   2  10  15     1085.21     1099.34     44.56 o 
   3  10  15      206.06      223.24     16.90 o 
   4  10  15      133.31      141.09     19.30 o 
   5  10  15      133.63      166.59     25.04 o 
   6  10  15      104.76      100.98     15.86 o 
   7  10  15      104.24       90.19     20.38 o 
  -3  11  15       39.02       60.01     16.41 o 
  -2  11  15      348.28      332.64     31.82 o 
  -1  11  15       87.42       78.06     11.32 o 
   0  11  15       39.01       44.17      7.89 o 
   1  11  15      330.33      330.41     20.86 o 
   2  11  15      447.57      430.43     51.51 o 
   3  11  15       87.49       88.45     21.55 o 
   4  11  15      212.77      202.50     15.41 o 
   5  11  15      241.13      271.18     32.63 o 
   6  11  15      319.96      302.84     28.12 o 
  -2  12  15      336.99      336.21     33.02 o 
  -1  12  15       90.97       85.11     17.15 o 
   0  12  15       19.51       23.12      8.62 o 
   1  12  15      252.39      287.02     19.20 o 
   2  12  15      413.54      426.40     24.01 o 
   3  12  15        0.22       -3.03      5.78 o 
   4  12  15      110.65      111.87     22.55 o 
   5  12  15      241.91      213.90     29.26 o 
  -1  13  15      348.80      327.64     26.09 o 
   0  13  15       18.89       21.11     11.25 o 
   1  13  15      379.06      346.35     27.16 o 
   2  13  15      111.26      139.09     17.75 o 
   3  13  15        3.98       10.05      8.43 o 
   4  13  15        1.03        4.42      7.37 o 
   2  14  15       46.83       30.28      9.77 o 
   0   1  16       73.33       86.71     16.18 o 
   1   1  16        4.99       15.47      8.00 o 
   2   1  16      271.61      240.50     30.69 o 
  -1   2  16      254.44      259.14     20.96 o 
   0   2  16        2.08        0.51      7.22 o 
   1   2  16        7.57        8.80      8.71 o 
   2   2  16      170.67      197.16     20.73 o 
   3   2  16     1127.50     1128.92     61.49 o 
   4   2  16       53.82       59.30     14.49 o 
  -2   3  16      352.97      314.50     26.69 o 
  -1   3  16       76.90       97.78     15.38 o 
   0   3  16      123.92      151.56     17.28 o 
   1   3  16        3.70       11.78     11.29 o 
   2   3  16      354.51      404.17     29.96 o 
   3   3  16     1064.13     1190.34     61.25 o 
   4   3  16      205.36      223.27     22.06 o 
  -3   4  16       93.24       95.09     13.20 o 
  -2   4  16      337.98      290.65     24.92 o 
  -1   4  16      160.94      147.28     17.20 o 
   0   4  16       14.87       25.18      9.69 o 
   1   4  16       78.49       68.77     13.20 o 
   2   4  16      236.14      235.03     21.13 o 
   3   4  16      637.71      634.40     35.07 o 
   4   4  16      308.68      341.30     26.80 o 
   5   4  16      120.10       97.38     13.48 o 
  -3   5  16       60.14       64.59     10.83 o 
  -2   5  16      198.64      195.42     17.15 o 
  -1   5  16      441.69      404.01     85.21 o 
   0   5  16       48.24       64.97     12.23 o 
   1   5  16       27.58       34.94      9.22 o 
   2   5  16      127.50      152.20     28.27 o 
   3   5  16       88.10       95.13     11.86 o 
   4   5  16       75.96       83.70     14.98 o 
   5   5  16      164.33      197.59     17.80 o 
  -3   6  16        0.07       -7.10      7.10 o 
  -2   6  16      127.17      117.30     18.29 o 
  -1   6  16      378.54      389.73     24.30 o 
   0   6  16      467.44      507.13     31.34 o 
   1   6  16       64.41       68.05      9.24 o 
   2   6  16      303.28      313.42     23.24 o 
   3   6  16        7.64       13.19      6.75 o 
   4   6  16       44.48       67.22     19.66 o 
   5   6  16       87.90       81.23     13.82 o 
   6   6  16      884.71      892.16     49.58 o 
  -3   7  16       92.36       90.37     13.56 o 
  -2   7  16      163.82      178.02     23.18 o 
  -1   7  16      464.27      442.79     28.23 o 
   0   7  16      923.07      907.79     40.02 o 
   1   7  16       26.47       16.06      8.87 o 
   2   7  16      343.21      336.36     24.85 o 
   3   7  16       35.45       49.49      8.84 o 
   4   7  16       29.56       25.96      7.73 o 
   5   7  16       89.35       80.59     13.25 o 
   6   7  16      430.32      422.76     26.02 o 
  -3   8  16      231.86      279.45     22.37 o 
  -2   8  16      142.11      151.71     13.95 o 
  -1   8  16      250.11      235.81     19.26 o 
   0   8  16      672.16      690.77     37.54 o 
   1   8  16        2.41       -1.27      6.74 o 
   2   8  16      311.14      373.65     22.99 o 
   3   8  16      469.65      481.53     29.85 o 
   4   8  16        2.36       22.19     19.40 o 
   5   8  16      179.46      160.07     16.47 o 
   6   8  16       83.34      140.34     24.11 o 
  -3   9  16      174.70      191.12     26.20 o 
  -2   9  16      146.96      156.18     16.58 o 
  -1   9  16      183.31      197.14     15.77 o 
   0   9  16      113.88      133.35     19.34 o 
   1   9  16       21.55       22.03      7.36 o 
   2   9  16      473.97      472.78     29.34 o 
   3   9  16     1119.13     1083.63     52.48 o 
   4   9  16        2.69        6.89      6.05 o 
   5   9  16      121.03      172.89     31.68 o 
   6   9  16       67.10       65.74     18.99 o 
  -2  10  16      270.06      230.96     15.69 o 
  -1  10  16       99.44       75.19     12.48 o 
   0  10  16        3.50       10.83      9.95 o 
   1  10  16       41.67       44.38      8.94 o 
   2  10  16      331.61      317.77     30.66 o 
   3  10  16     1428.63     1445.02     60.28 o 
   4  10  16        8.64        6.78     10.07 o 
   5  10  16      261.64      237.51     30.83 o 
  -1  11  16      106.60      109.42     13.86 o 
   0  11  16       40.51       34.86      7.93 o 
   1  11  16       77.71       97.74     13.16 o 
   2  11  16      257.00      266.99     20.54 o 
   3  11  16     1018.31     1062.54     46.81 o 
   4  11  16       32.61       15.03     13.46 o 
   5  11  16      238.28      300.19     37.15 o 
   0  12  16        6.37       25.89     18.99 o 
   1  12  16        4.36        1.85      5.09 o 
   2  12  16      157.13      186.88     16.51 o 
   3  12  16      402.86      446.98     43.52 o 
   4  12  16       98.81       98.95     21.86 o 
   0   4  17      200.20      223.26     19.18 o 
   1   4  17       39.45       30.66      9.62 o 
   2   4  17        8.36       -7.72      7.72 o 
  -1   5  17      290.69      300.22     24.72 o 
   0   5  17      240.62      242.45     25.24 o 
   1   5  17        1.34       11.32      9.11 o 
   2   5  17       96.58      111.78     27.04 o 
   3   5  17      135.69      160.81     16.71 o 
  -1   6  17      264.38      280.18     39.21 o 
   0   6  17      463.49      475.76     26.60 o 
   1   6  17        3.41        1.13      6.11 o 
   2   6  17      248.26      261.83     25.01 o 
   3   6  17      114.00      158.14     18.01 o 
   4   6  17      189.00      181.35     21.08 o 
  -1   7  17      119.85      125.98     16.19 o 
   0   7  17      712.97      799.15     44.74 o 
   1   7  17       15.45        4.57      6.43 o 
   2   7  17      396.13      403.10     29.28 o 
   3   7  17       61.18       59.17     20.91 o 
   4   7  17      165.35      217.41     21.29 o 
  -1   8  17      108.28      110.40     18.31 o 
   0   8  17      636.89      670.29     39.09 o 
   1   8  17       13.36        7.63      8.55 o 
   2   8  17      295.21      318.94     27.65 o 
   3   8  17      151.06      160.40     15.90 o 
   4   8  17      141.94      136.03     23.78 o 
  -1   9  17       93.45       96.25     14.68 o 
   0   9  17      372.32      390.51     26.91 o 
   1   9  17       17.19        8.37      8.25 o 
   2   9  17       72.68       94.83     14.52 o 
   3   9  17      337.74      423.26     44.93 o 
   4   9  17      153.58      144.52     16.83 o 
   0  10  17      179.19      178.47     18.24 o 
   1  10  17       86.62       84.65     17.52 o 
   2  10  17        1.88        8.40      8.21 o 
   3  10  17      446.44      463.79     45.37 o 
                                                 
